# Supplementary material for: The Protective Effect of the Soluble Egg Antigen of Schistosoma japonicum in A Mouse Skin Transplantation Model
Source: Front Immunol. 2022 Jul 14;13:884006. doi: 10.3389/fimmu.2022.884006 (PMC9332893; doi:10.3389/fimmu.2022.884006)
Supplement: Supplementary file 2 [file Table_1.xlsx]

## Sheet: Sheet1
Gene	F/R	Primer sequence
Ccl2	F	TTAAAAACCTGGATCGGAACCAA
	R	GCATTAGCTTCAGATTTACGGGT
Ccl3	F	TTCTCTGTACCATGACACTCTGC
	R	CGTGGAATCTTCCGGCTGTAG
Ccl4	F	TTCCTGCTGTTTCTCTTACACCT
	R	CTGTCTGCCTCTTTTGGTCAG
Ccl7	F	GCTGCTTTCAGCATCCAAGTG
	R	GTCTTGAAGCGACTACTGGTG
Cxcl9	F	TCCTTTTGGGCATCATCTTCC
	R	TTTGTAGTGGATCGTGCCTCG
Cxcl10	F	CCAAGTGCTGCCGTCATTTTC
	R	GGCTCGCAGGGATGATTTCAA
Xcl1	F	TTTGTCACCAAACGAGGACTAAA
	R	CCAGTCAGGGTTATCGCTGTG
Arg1	F	CTCCAAGCCAAAGTCCTTAGAG
	R	AGGAGCTGTCATTAGGGACATC
Socs1	F	CTGCGGCTTCTATTGGGGAC
	R	AAAAGGCAGTCGAAGGTCTCG
Ifng	F	ATGAACGCTACACACTGCATC
	R	CCATCCTTTTGCCAGTTCCTC
GAPDH	F	AGGTCGGTGTGAACGGATTTG
	R	TGTAGACCATGTAGTTGAGGTCA
