# Supplementary material for: The Protective Effect of the Soluble Egg Antigen of Schistosoma japonicum in A Mouse Skin Transplantation Model
Source: Front Immunol. 2022 Jul 14;13:884006. doi: 10.3389/fimmu.2022.884006 (PMC9332893; doi:10.3389/fimmu.2022.884006)
Supplement: Supplementary file 3 [file Table_2.csv]

GeneID	log2FoldChange	pvalue	padj	gene_name	gene_biotype	gene_description	change
ENSMUSG00000051879	-4.87658709	2.18E-05	0.007144114	Krt71	protein_coding	keratin 71 [Source:MGI Symbol;Acc:MGI:1861586]	down
ENSMUSG00000049972	-4.530043492	0.000254752	0.031407008	Skint9	protein_coding	selection and upkeep of intraepithelial T cells 9 [Source:MGI Symbol;Acc:MGI:3045341]	down
ENSMUSG00000072601	-3.383791547	7.13E-10	2.86E-06	Ear1	protein_coding	eosinophil-associated, ribonuclease A family, member 1 [Source:MGI Symbol;Acc:MGI:108021]	down
ENSMUSG00000061947	-2.775058772	3.50E-07	0.000561021	Serpina10	protein_coding	serine (or cysteine) peptidase inhibitor, clade A (alpha-1 antiproteinase, antitrypsin), member 10 [Source:MGI Symbol;Acc:MGI:2667725]	down
ENSMUSG00000022342	-2.471526621	0.000200148	0.027893625	Kcnv1	protein_coding	potassium channel, subfamily V, member 1 [Source:MGI Symbol;Acc:MGI:1914748]	down
ENSMUSG00000070419	-2.462154186	0.000479657	0.043432009	Cyp3a57	protein_coding	cytochrome P450, family 3, subfamily a, polypeptide 57 [Source:MGI Symbol;Acc:MGI:3646373]	down
ENSMUSG00000055170	-1.968101294	2.07E-05	0.006926116	Ifng	protein_coding	interferon gamma [Source:MGI Symbol;Acc:MGI:107656]	down
ENSMUSG00000048834	-1.883466051	0.000522177	0.046617536	Vstm2a	protein_coding	V-set and transmembrane domain containing 2A [Source:MGI Symbol;Acc:MGI:2384826]	down
ENSMUSG00000027220	-1.874150097	3.78E-05	0.010085846	Syt13	protein_coding	synaptotagmin XIII [Source:MGI Symbol;Acc:MGI:1933945]	down
ENSMUSG00000070423	-1.834639638	0.000111719	0.019048005	Olfr558	protein_coding	olfactory receptor 558 [Source:MGI Symbol;Acc:MGI:3030392]	down
ENSMUSG00000057751	-1.817577342	1.05E-05	0.005146955	Megf6	protein_coding	multiple EGF-like-domains 6 [Source:MGI Symbol;Acc:MGI:1919351]	down
ENSMUSG00000062713	-1.715639482	1.52E-05	0.005817281	Sim2	protein_coding	single-minded family bHLH transcription factor 2 [Source:MGI Symbol;Acc:MGI:98307]	down
ENSMUSG00000039323	-1.702418181	4.17E-05	0.01078591	Igfbp2	protein_coding	insulin-like growth factor binding protein 2 [Source:MGI Symbol;Acc:MGI:96437]	down
ENSMUSG00000039146	-1.669048873	1.71E-05	0.006079484	Ifi44l	protein_coding	interferon-induced protein 44 like [Source:MGI Symbol;Acc:MGI:95975]	down
ENSMUSG00000026582	-1.667911261	2.71E-06	0.002285852	Sele	protein_coding	selectin, endothelial cell [Source:MGI Symbol;Acc:MGI:98278]	down
ENSMUSG00000098470	-1.610534005	4.72E-05	0.011125033	C1rb	protein_coding	complement component 1, r subcomponent B [Source:MGI Symbol;Acc:MGI:3779804]	down
ENSMUSG00000034855	-1.572898516	0.000127307	0.021034493	Cxcl10	protein_coding	chemokine (C-X-C motif) ligand 10 [Source:MGI Symbol;Acc:MGI:1352450]	down
ENSMUSG00000050370	-1.572039348	0.00041713	0.041014351	Ch25h	protein_coding	cholesterol 25-hydroxylase [Source:MGI Symbol;Acc:MGI:1333869]	down
ENSMUSG00000062488	-1.533087698	0.000116268	0.019615017	Ifit3b	protein_coding	interferon-induced protein with tetratricopeptide repeats 3B [Source:MGI Symbol;Acc:MGI:3698419]	down
ENSMUSG00000030156	-1.530187221	8.93E-11	7.16E-07	Cd69	protein_coding	CD69 antigen [Source:MGI Symbol;Acc:MGI:88343]	down
ENSMUSG00000035148	-1.487296385	1.86E-05	0.006490767	Gpr33	protein_coding	G protein-coupled receptor 33 [Source:MGI Symbol;Acc:MGI:1277106]	down
ENSMUSG00000035373	-1.48668477	6.75E-05	0.014406689	Ccl7	protein_coding	chemokine (C-C motif) ligand 7 [Source:MGI Symbol;Acc:MGI:99512]	down
ENSMUSG00000054672	-1.483745308	2.70E-07	0.000480003	5830411N06Rik	protein_coding	RIKEN cDNA 5830411N06 gene [Source:MGI Symbol;Acc:MGI:2443685]	down
ENSMUSG00000026573	-1.476266444	9.94E-05	0.018099059	Xcl1	protein_coding	chemokine (C motif) ligand 1 [Source:MGI Symbol;Acc:MGI:104593]	down
ENSMUSG00000034324	-1.467515472	0.000499809	0.045002436	Tmem132c	protein_coding	transmembrane protein 132C [Source:MGI Symbol;Acc:MGI:2443061]	down
ENSMUSG00000036172	-1.465291465	4.41E-05	0.011024338	Cd200r3	protein_coding	CD200 receptor 3 [Source:MGI Symbol;Acc:MGI:1921853]	down
ENSMUSG00000035385	-1.399168623	4.31E-06	0.003002235	Ccl2	protein_coding	chemokine (C-C motif) ligand 2 [Source:MGI Symbol;Acc:MGI:98259]	down
ENSMUSG00000029417	-1.373856394	8.49E-05	0.016395693	Cxcl9	protein_coding	chemokine (C-X-C motif) ligand 9 [Source:MGI Symbol;Acc:MGI:1352449]	down
ENSMUSG00000025128	-1.362178805	5.58E-06	0.003441714	Bhlhe22	protein_coding	basic helix-loop-helix family, member e22 [Source:MGI Symbol;Acc:MGI:1930001]	down
ENSMUSG00000024675	-1.341541123	1.92E-05	0.006560478	Ms4a4c	protein_coding	membrane-spanning 4-domains, subfamily A, member 4C [Source:MGI Symbol;Acc:MGI:1927656]	down
ENSMUSG00000048498	-1.330426603	0.000227816	0.028977826	Cd300e	protein_coding	CD300E molecule [Source:MGI Symbol;Acc:MGI:2387602]	down
ENSMUSG00000074896	-1.326073614	2.78E-05	0.008019604	Ifit3	protein_coding	interferon-induced protein with tetratricopeptide repeats 3 [Source:MGI Symbol;Acc:MGI:1101055]	down
ENSMUSG00000038037	-1.321639698	1.19E-05	0.005295294	Socs1	protein_coding	suppressor of cytokine signaling 1 [Source:MGI Symbol;Acc:MGI:1354910]	down
ENSMUSG00000035692	-1.298021982	2.59E-05	0.008019604	Isg15	protein_coding	ISG15 ubiquitin-like modifier [Source:MGI Symbol;Acc:MGI:1855694]	down
ENSMUSG00000042436	-1.285568871	0.000560348	0.048708461	Mfap4	protein_coding	microfibrillar-associated protein 4 [Source:MGI Symbol;Acc:MGI:1342276]	down
ENSMUSG00000049001	-1.247081514	3.05E-05	0.00841625	Ndnf	protein_coding	neuron-derived neurotrophic factor [Source:MGI Symbol;Acc:MGI:1915419]	down
ENSMUSG00000018930	-1.242218487	3.86E-09	1.03E-05	Ccl4	protein_coding	chemokine (C-C motif) ligand 4 [Source:MGI Symbol;Acc:MGI:98261]	down
ENSMUSG00000048216	-1.240642186	7.13E-05	0.014845413	Gpr85	protein_coding	G protein-coupled receptor 85 [Source:MGI Symbol;Acc:MGI:1927851]	down
ENSMUSG00000054203	-1.214036612	3.02E-06	0.002420841	Ifi205	protein_coding	interferon activated gene 205 [Source:MGI Symbol;Acc:MGI:101847]	down
ENSMUSG00000024402	-1.208576556	0.000537007	0.047390145	Lta	protein_coding	lymphotoxin A [Source:MGI Symbol;Acc:MGI:104797]	down
ENSMUSG00000000982	-1.188175365	5.90E-11	7.16E-07	Ccl3	protein_coding	chemokine (C-C motif) ligand 3 [Source:MGI Symbol;Acc:MGI:98260]	down
ENSMUSG00000062524	-1.147677911	7.99E-05	0.015620134	Ncr1	protein_coding	natural cytotoxicity triggering receptor 1 [Source:MGI Symbol;Acc:MGI:1336212]	down
ENSMUSG00000030188	-1.101017746	0.000332533	0.036755239	Magohb	protein_coding	mago homolog B, exon junction complex core component [Source:MGI Symbol;Acc:MGI:1913691]	down
ENSMUSG00000079017	-1.081547139	5.34E-07	0.000713323	Ifi27l2a	protein_coding	interferon, alpha-inducible protein 27 like 2A [Source:MGI Symbol;Acc:MGI:1924183]	down
ENSMUSG00000046031	-1.075684741	0.00013784	0.022091542	Calhm6	protein_coding	calcium homeostasis modulator family member 6 [Source:MGI Symbol;Acc:MGI:2443082]	down
ENSMUSG00000044703	-1.051936289	0.000291306	0.033919491	Phf11a	protein_coding	PHD finger protein 11A [Source:MGI Symbol;Acc:MGI:1918441]	down
ENSMUSG00000043424	-1.013925198	0.000180524	0.026302317	Eif3j2	protein_coding	eukaryotic translation initiation factor 3, subunit J2 [Source:MGI Symbol;Acc:MGI:3704486]	down
ENSMUSG00000042724	1.032999646	0.000386001	0.03896799	Map3k9	protein_coding	mitogen-activated protein kinase kinase kinase 9 [Source:MGI Symbol;Acc:MGI:2449952]	up
ENSMUSG00000037681	1.035037733	0.000223234	0.028853024	Esyt3	protein_coding	extended synaptotagmin-like protein 3 [Source:MGI Symbol;Acc:MGI:1098699]	up
ENSMUSG00000022389	1.055552387	0.000158579	0.023752779	Tef	protein_coding	thyrotroph embryonic factor [Source:MGI Symbol;Acc:MGI:98663]	up
ENSMUSG00000023992	1.060118491	6.42E-05	0.014096332	Trem2	protein_coding	triggering receptor expressed on myeloid cells 2 [Source:MGI Symbol;Acc:MGI:1913150]	up
ENSMUSG00000031936	1.082967946	0.000378352	0.03896799	Hephl1	protein_coding	hephaestin-like 1 [Source:MGI Symbol;Acc:MGI:2685355]	up
ENSMUSG00000010051	1.107165141	0.000124987	0.020866382	Hyal1	protein_coding	hyaluronoglucosaminidase 1 [Source:MGI Symbol;Acc:MGI:96298]	up
ENSMUSG00000024421	1.164587218	6.83E-05	0.014406689	Lama3	protein_coding	laminin, alpha 3 [Source:MGI Symbol;Acc:MGI:99909]	up
ENSMUSG00000015243	1.176064397	1.67E-05	0.006079484	Abca1	protein_coding	ATP-binding cassette, sub-family A (ABC1), member 1 [Source:MGI Symbol;Acc:MGI:99607]	up
ENSMUSG00000045404	1.213480446	0.000211823	0.028528484	Kcnk13	protein_coding	potassium channel, subfamily K, member 13 [Source:MGI Symbol;Acc:MGI:2384976]	up
ENSMUSG00000020889	1.235771931	7.38E-06	0.004044242	Nr1d1	protein_coding	nuclear receptor subfamily 1, group D, member 1 [Source:MGI Symbol;Acc:MGI:2444210]	up
ENSMUSG00000040703	1.240534483	7.96E-05	0.015620134	Cyp2s1	protein_coding	cytochrome P450, family 2, subfamily s, polypeptide 1 [Source:MGI Symbol;Acc:MGI:1921384]	up
ENSMUSG00000035105	1.260873249	1.65E-05	0.006079484	Egln3	protein_coding	egl-9 family hypoxia-inducible factor 3 [Source:MGI Symbol;Acc:MGI:1932288]	up
ENSMUSG00000039908	1.281891245	3.78E-06	0.00275551	Slc26a11	protein_coding	solute carrier family 26, member 11 [Source:MGI Symbol;Acc:MGI:2444589]	up
ENSMUSG00000039873	1.287720809	0.000214663	0.028644412	Neurl2	protein_coding	neuralized E3 ubiquitin protein ligase 2 [Source:MGI Symbol;Acc:MGI:3043305]	up
ENSMUSG00000020865	1.370731278	5.12E-06	0.00341821	Abcc3	protein_coding	ATP-binding cassette, sub-family C (CFTR/MRP), member 3 [Source:MGI Symbol;Acc:MGI:1923658]	up
ENSMUSG00000033268	1.442640444	0.000106008	0.019048005	Duox1	protein_coding	dual oxidase 1 [Source:MGI Symbol;Acc:MGI:2139422]	up
ENSMUSG00000010825	1.453098311	0.000435844	0.04138175	Grid2ip	protein_coding	glutamate receptor, ionotropic, delta 2 (Grid2) interacting protein 1 [Source:MGI Symbol;Acc:MGI:2176213]	up
ENSMUSG00000015968	1.479154484	1.89E-06	0.001780842	Cacna1d	protein_coding	calcium channel, voltage-dependent, L type, alpha 1D subunit [Source:MGI Symbol;Acc:MGI:88293]	up
ENSMUSG00000059824	1.512520263	0.00015135	0.023455386	Dbp	protein_coding	D site albumin promoter binding protein [Source:MGI Symbol;Acc:MGI:94866]	up
ENSMUSG00000045667	1.521943446	0.000186073	0.02667314	Smtnl2	protein_coding	smoothelin-like 2 [Source:MGI Symbol;Acc:MGI:2442764]	up
ENSMUSG00000050359	1.605431937	0.000204226	0.028216587	Sprr1a	protein_coding	small proline-rich protein 1A [Source:MGI Symbol;Acc:MGI:106660]	up
ENSMUSG00000026479	1.679394917	0.000289332	0.033919491	Lamc2	protein_coding	laminin, gamma 2 [Source:MGI Symbol;Acc:MGI:99913]	up
ENSMUSG00000074892	1.705819225	0.000469281	0.043120862	B3galt5	protein_coding	UDP-Gal:betaGlcNAc beta 1,3-galactosyltransferase, polypeptide 5 [Source:MGI Symbol;Acc:MGI:2136878]	up
ENSMUSG00000006642	1.716557821	2.30E-05	0.007367967	Tcf23	protein_coding	transcription factor 23 [Source:MGI Symbol;Acc:MGI:1934960]	up
ENSMUSG00000030895	1.741136736	0.000444761	0.041471246	Hpx	protein_coding	hemopexin [Source:MGI Symbol;Acc:MGI:105112]	up
ENSMUSG00000004791	1.775577627	8.68E-05	0.016489316	Pgf	protein_coding	placental growth factor [Source:MGI Symbol;Acc:MGI:105095]	up
ENSMUSG00000035566	1.804539625	5.53E-05	0.012661335	Pcdh17	protein_coding	protocadherin 17 [Source:MGI Symbol;Acc:MGI:2684924]	up
ENSMUSG00000055030	1.855376844	0.000263328	0.032216431	Sprr2e	protein_coding	small proline-rich protein 2E [Source:MGI Symbol;Acc:MGI:1330346]	up
ENSMUSG00000031374	1.91927311	1.47E-06	0.001568266	Zfp92	protein_coding	zinc finger protein 92 [Source:MGI Symbol;Acc:MGI:108094]	up
ENSMUSG00000042250	1.945264663	4.54E-05	0.011024338	Pglyrp4	protein_coding	peptidoglycan recognition protein 4 [Source:MGI Symbol;Acc:MGI:2686324]	up
ENSMUSG00000042379	2.147567237	8.95E-05	0.016489316	Esm1	protein_coding	endothelial cell-specific molecule 1 [Source:MGI Symbol;Acc:MGI:1918940]	up
ENSMUSG00000045314	2.183933058	0.000368955	0.038902935	Sowahb	protein_coding	sosondowah ankyrin repeat domain family member B [Source:MGI Symbol;Acc:MGI:1925338]	up
ENSMUSG00000050635	2.184133477	3.95E-05	0.010387949	Sprr2f	protein_coding	small proline-rich protein 2F [Source:MGI Symbol;Acc:MGI:1330349]	up
ENSMUSG00000027513	2.393653696	0.000538155	0.047390145	Pck1	protein_coding	phosphoenolpyruvate carboxykinase 1, cytosolic [Source:MGI Symbol;Acc:MGI:97501]	up
ENSMUSG00000042157	2.518775434	3.69E-06	0.00275551	Sprr2i	protein_coding	small proline-rich protein 2I [Source:MGI Symbol;Acc:MGI:1330309]	up
ENSMUSG00000063767	2.872491437	1.30E-05	0.005592976	S100a7a	protein_coding	S100 calcium binding protein A7A [Source:MGI Symbol;Acc:MGI:2687194]	up
ENSMUSG00000047562	2.895087197	0.000195623	0.027745638	Mmp10	protein_coding	matrix metallopeptidase 10 [Source:MGI Symbol;Acc:MGI:97007]	up
ENSMUSG00000019987	3.114206285	0.000140863	0.022133452	Arg1	protein_coding	arginase, liver [Source:MGI Symbol;Acc:MGI:88070]	up
ENSMUSG00000041620	3.536194706	7.57E-05	0.015168344	Mmp1b	protein_coding	matrix metallopeptidase 1b (interstitial collagenase) [Source:MGI Symbol;Acc:MGI:1933847]	up
