# Supplementary material for: The Protective Effect of the Soluble Egg Antigen of Schistosoma japonicum in A Mouse Skin Transplantation Model
Source: Front Immunol. 2022 Jul 14;13:884006. doi: 10.3389/fimmu.2022.884006 (PMC9332893; doi:10.3389/fimmu.2022.884006)
Supplement: Supplementary file 4 [file Table_3.xls]

Category	GOID	Description	GeneRatio	BgRatio	pvalue	padj	geneID	geneName	Count
BP	GO:0048247	lymphocyte chemotaxis	8/82	51/21335	1.87E-11	1.68E-08	ENSMUSG00000029417/ENSMUSG00000034855/ENSMUSG00000035385/ENSMUSG00000035373/ENSMUSG00000018930/ENSMUSG00000000982/ENSMUSG00000050370/ENSMUSG00000026573	Cxcl9/Cxcl10/Ccl2/Ccl7/Ccl4/Ccl3/Ch25h/Xcl1	8
BP	GO:0070098	chemokine-mediated signaling pathway	8/82	52/21335	2.20E-11	1.68E-08	ENSMUSG00000029417/ENSMUSG00000034855/ENSMUSG00000035385/ENSMUSG00000035373/ENSMUSG00000023992/ENSMUSG00000018930/ENSMUSG00000000982/ENSMUSG00000026573	Cxcl9/Cxcl10/Ccl2/Ccl7/Trem2/Ccl4/Ccl3/Xcl1	8
BP	GO:0071346	cellular response to interferon-gamma	9/82	107/21335	3.08E-10	1.57E-07	ENSMUSG00000019987/ENSMUSG00000038037/ENSMUSG00000035385/ENSMUSG00000035373/ENSMUSG00000018930/ENSMUSG00000055170/ENSMUSG00000000982/ENSMUSG00000026573/ENSMUSG00000030895	Arg1/Socs1/Ccl2/Ccl7/Ccl4/Ifng/Ccl3/Xcl1/Hpx	9
BP	GO:0019221	cytokine-mediated signaling pathway	13/82	369/21335	1.53E-09	4.19E-07	ENSMUSG00000029417/ENSMUSG00000034855/ENSMUSG00000019987/ENSMUSG00000038037/ENSMUSG00000035385/ENSMUSG00000035373/ENSMUSG00000023992/ENSMUSG00000018930/ENSMUSG00000055170/ENSMUSG00000000982/ENSMUSG00000026573/ENSMUSG00000033268/ENSMUSG00000030895	Cxcl9/Cxcl10/Arg1/Socs1/Ccl2/Ccl7/Trem2/Ccl4/Ifng/Ccl3/Xcl1/Duox1/Hpx	13
BP	GO:0072676	lymphocyte migration	8/82	87/21335	1.53E-09	4.19E-07	ENSMUSG00000029417/ENSMUSG00000034855/ENSMUSG00000035385/ENSMUSG00000035373/ENSMUSG00000018930/ENSMUSG00000000982/ENSMUSG00000050370/ENSMUSG00000026573	Cxcl9/Cxcl10/Ccl2/Ccl7/Ccl4/Ccl3/Ch25h/Xcl1	8
BP	GO:0034341	response to interferon-gamma	9/82	129/21335	1.65E-09	4.19E-07	ENSMUSG00000019987/ENSMUSG00000038037/ENSMUSG00000035385/ENSMUSG00000035373/ENSMUSG00000018930/ENSMUSG00000055170/ENSMUSG00000000982/ENSMUSG00000026573/ENSMUSG00000030895	Arg1/Socs1/Ccl2/Ccl7/Ccl4/Ifng/Ccl3/Xcl1/Hpx	9
BP	GO:0050900	leukocyte migration	12/82	309/21335	2.31E-09	5.04E-07	ENSMUSG00000029417/ENSMUSG00000034855/ENSMUSG00000035385/ENSMUSG00000035373/ENSMUSG00000018930/ENSMUSG00000055170/ENSMUSG00000000982/ENSMUSG00000026582/ENSMUSG00000050370/ENSMUSG00000026573/ENSMUSG00000004791/ENSMUSG00000035148	Cxcl9/Cxcl10/Ccl2/Ccl7/Ccl4/Ifng/Ccl3/Sele/Ch25h/Xcl1/Pgf/Gpr33	12
BP	GO:0030595	leukocyte chemotaxis	10/82	193/21335	3.53E-09	6.75E-07	ENSMUSG00000029417/ENSMUSG00000034855/ENSMUSG00000035385/ENSMUSG00000035373/ENSMUSG00000018930/ENSMUSG00000055170/ENSMUSG00000000982/ENSMUSG00000050370/ENSMUSG00000026573/ENSMUSG00000004791	Cxcl9/Cxcl10/Ccl2/Ccl7/Ccl4/Ifng/Ccl3/Ch25h/Xcl1/Pgf	10
BP	GO:0009615	response to virus	11/82	259/21335	4.47E-09	7.59E-07	ENSMUSG00000029417/ENSMUSG00000034855/ENSMUSG00000035692/ENSMUSG00000079017/ENSMUSG00000074896/ENSMUSG00000055170/ENSMUSG00000062488/ENSMUSG00000026573/ENSMUSG00000039146/ENSMUSG00000010051/ENSMUSG00000062524	Cxcl9/Cxcl10/Isg15/Ifi27l2a/Ifit3/Ifng/Ifit3b/Xcl1/Ifi44l/Hyal1/Ncr1	11
BP	GO:0060326	cell chemotaxis	11/82	274/21335	8.02E-09	1.23E-06	ENSMUSG00000029417/ENSMUSG00000034855/ENSMUSG00000035385/ENSMUSG00000035373/ENSMUSG00000018930/ENSMUSG00000055170/ENSMUSG00000000982/ENSMUSG00000050370/ENSMUSG00000026573/ENSMUSG00000004791/ENSMUSG00000035148	Cxcl9/Cxcl10/Ccl2/Ccl7/Ccl4/Ifng/Ccl3/Ch25h/Xcl1/Pgf/Gpr33	11
BP	GO:0048245	eosinophil chemotaxis	5/82	21/21335	1.44E-08	2.00E-06	ENSMUSG00000035385/ENSMUSG00000035373/ENSMUSG00000018930/ENSMUSG00000000982/ENSMUSG00000026573	Ccl2/Ccl7/Ccl4/Ccl3/Xcl1	5
BP	GO:0072677	eosinophil migration	5/82	25/21335	3.71E-08	4.72E-06	ENSMUSG00000035385/ENSMUSG00000035373/ENSMUSG00000018930/ENSMUSG00000000982/ENSMUSG00000026573	Ccl2/Ccl7/Ccl4/Ccl3/Xcl1	5
BP	GO:0002548	monocyte chemotaxis	6/82	53/21335	5.32E-08	6.02E-06	ENSMUSG00000034855/ENSMUSG00000035385/ENSMUSG00000035373/ENSMUSG00000018930/ENSMUSG00000000982/ENSMUSG00000026573	Cxcl10/Ccl2/Ccl7/Ccl4/Ccl3/Xcl1	6
BP	GO:0070555	response to interleukin-1	7/82	90/21335	5.52E-08	6.02E-06	ENSMUSG00000035385/ENSMUSG00000035373/ENSMUSG00000018930/ENSMUSG00000000982/ENSMUSG00000026582/ENSMUSG00000026573/ENSMUSG00000010051	Ccl2/Ccl7/Ccl4/Ccl3/Sele/Xcl1/Hyal1	7
BP	GO:0071674	mononuclear cell migration	6/82	74/21335	4.03E-07	3.92E-05	ENSMUSG00000034855/ENSMUSG00000035385/ENSMUSG00000035373/ENSMUSG00000018930/ENSMUSG00000000982/ENSMUSG00000026573	Cxcl10/Ccl2/Ccl7/Ccl4/Ccl3/Xcl1	6
BP	GO:0097529	myeloid leukocyte migration	8/82	178/21335	4.22E-07	3.92E-05	ENSMUSG00000034855/ENSMUSG00000035385/ENSMUSG00000035373/ENSMUSG00000018930/ENSMUSG00000055170/ENSMUSG00000000982/ENSMUSG00000026573/ENSMUSG00000004791	Cxcl10/Ccl2/Ccl7/Ccl4/Ifng/Ccl3/Xcl1/Pgf	8
BP	GO:0071347	cellular response to interleukin-1	6/82	75/21335	4.36E-07	3.92E-05	ENSMUSG00000035385/ENSMUSG00000035373/ENSMUSG00000018930/ENSMUSG00000000982/ENSMUSG00000026573/ENSMUSG00000010051	Ccl2/Ccl7/Ccl4/Ccl3/Xcl1/Hyal1	6
BP	GO:0060333	interferon-gamma-mediated signaling pathway	4/82	20/21335	9.37E-07	7.91E-05	ENSMUSG00000019987/ENSMUSG00000038037/ENSMUSG00000055170/ENSMUSG00000030895	Arg1/Socs1/Ifng/Hpx	4
BP	GO:0002687	positive regulation of leukocyte migration	7/82	137/21335	9.82E-07	7.91E-05	ENSMUSG00000029417/ENSMUSG00000034855/ENSMUSG00000035385/ENSMUSG00000018930/ENSMUSG00000026582/ENSMUSG00000026573/ENSMUSG00000004791	Cxcl9/Cxcl10/Ccl2/Ccl4/Sele/Xcl1/Pgf	7
BP	GO:0002690	positive regulation of leukocyte chemotaxis	6/82	87/21335	1.05E-06	8.06E-05	ENSMUSG00000029417/ENSMUSG00000034855/ENSMUSG00000035385/ENSMUSG00000018930/ENSMUSG00000026573/ENSMUSG00000004791	Cxcl9/Cxcl10/Ccl2/Ccl4/Xcl1/Pgf	6
BP	GO:0030593	neutrophil chemotaxis	6/82	88/21335	1.13E-06	8.22E-05	ENSMUSG00000035385/ENSMUSG00000035373/ENSMUSG00000018930/ENSMUSG00000055170/ENSMUSG00000000982/ENSMUSG00000026573	Ccl2/Ccl7/Ccl4/Ifng/Ccl3/Xcl1	6
BP	GO:0032103	positive regulation of response to external stimulus	9/82	279/21335	1.25E-06	8.70E-05	ENSMUSG00000029417/ENSMUSG00000034855/ENSMUSG00000019987/ENSMUSG00000035385/ENSMUSG00000018930/ENSMUSG00000000982/ENSMUSG00000026573/ENSMUSG00000004791/ENSMUSG00000024402	Cxcl9/Cxcl10/Arg1/Ccl2/Ccl4/Ccl3/Xcl1/Pgf/Lta	9
BP	GO:0051607	defense response to virus	8/82	215/21335	1.76E-06	0.000116679	ENSMUSG00000029417/ENSMUSG00000034855/ENSMUSG00000035692/ENSMUSG00000074896/ENSMUSG00000055170/ENSMUSG00000062488/ENSMUSG00000039146/ENSMUSG00000062524	Cxcl9/Cxcl10/Isg15/Ifit3/Ifng/Ifit3b/Ifi44l/Ncr1	8
BP	GO:0018149	peptide cross-linking	5/82	59/21335	3.15E-06	0.000194584	ENSMUSG00000050359/ENSMUSG00000055030/ENSMUSG00000042157/ENSMUSG00000050635/ENSMUSG00000049001	Sprr1a/Sprr2e/Sprr2i/Sprr2f/Ndnf	5
BP	GO:1990266	neutrophil migration	6/82	105/21335	3.18E-06	0.000194584	ENSMUSG00000035385/ENSMUSG00000035373/ENSMUSG00000018930/ENSMUSG00000055170/ENSMUSG00000000982/ENSMUSG00000026573	Ccl2/Ccl7/Ccl4/Ifng/Ccl3/Xcl1	6
BP	GO:0031343	positive regulation of cell killing	5/82	60/21335	3.43E-06	0.000201709	ENSMUSG00000019987/ENSMUSG00000035385/ENSMUSG00000055170/ENSMUSG00000026573/ENSMUSG00000042250	Arg1/Ccl2/Ifng/Xcl1/Pglyrp4	5
BP	GO:0071621	granulocyte chemotaxis	6/82	109/21335	3.95E-06	0.000223957	ENSMUSG00000035385/ENSMUSG00000035373/ENSMUSG00000018930/ENSMUSG00000055170/ENSMUSG00000000982/ENSMUSG00000026573	Ccl2/Ccl7/Ccl4/Ifng/Ccl3/Xcl1	6
BP	GO:0002688	regulation of leukocyte chemotaxis	6/82	110/21335	4.17E-06	0.000227722	ENSMUSG00000029417/ENSMUSG00000034855/ENSMUSG00000035385/ENSMUSG00000018930/ENSMUSG00000026573/ENSMUSG00000004791	Cxcl9/Cxcl10/Ccl2/Ccl4/Xcl1/Pgf	6
BP	GO:0002685	regulation of leukocyte migration	7/82	183/21335	6.73E-06	0.000354923	ENSMUSG00000029417/ENSMUSG00000034855/ENSMUSG00000035385/ENSMUSG00000018930/ENSMUSG00000026582/ENSMUSG00000026573/ENSMUSG00000004791	Cxcl9/Cxcl10/Ccl2/Ccl4/Sele/Xcl1/Pgf	7
BP	GO:0031424	keratinization	4/82	34/21335	8.61E-06	0.000438757	ENSMUSG00000050359/ENSMUSG00000055030/ENSMUSG00000042157/ENSMUSG00000050635	Sprr1a/Sprr2e/Sprr2i/Sprr2f	4
BP	GO:0097530	granulocyte migration	6/82	128/21335	1.00E-05	0.000493012	ENSMUSG00000035385/ENSMUSG00000035373/ENSMUSG00000018930/ENSMUSG00000055170/ENSMUSG00000000982/ENSMUSG00000026573	Ccl2/Ccl7/Ccl4/Ifng/Ccl3/Xcl1	6
BP	GO:0031640	killing of cells of other organism	4/82	38/21335	1.35E-05	0.000609437	ENSMUSG00000019987/ENSMUSG00000035385/ENSMUSG00000055170/ENSMUSG00000042250	Arg1/Ccl2/Ifng/Pglyrp4	4
BP	GO:0044364	disruption of cells of other organism	4/82	38/21335	1.35E-05	0.000609437	ENSMUSG00000019987/ENSMUSG00000035385/ENSMUSG00000055170/ENSMUSG00000042250	Arg1/Ccl2/Ifng/Pglyrp4	4
BP	GO:0050921	positive regulation of chemotaxis	6/82	135/21335	1.36E-05	0.000609437	ENSMUSG00000029417/ENSMUSG00000034855/ENSMUSG00000035385/ENSMUSG00000018930/ENSMUSG00000026573/ENSMUSG00000004791	Cxcl9/Cxcl10/Ccl2/Ccl4/Xcl1/Pgf	6
BP	GO:0002714	positive regulation of B cell mediated immunity	4/82	41/21335	1.84E-05	0.000738488	ENSMUSG00000055170/ENSMUSG00000026573/ENSMUSG00000024402/ENSMUSG00000030895	Ifng/Xcl1/Lta/Hpx	4
BP	GO:0002891	positive regulation of immunoglobulin mediated immune response	4/82	41/21335	1.84E-05	0.000738488	ENSMUSG00000055170/ENSMUSG00000026573/ENSMUSG00000024402/ENSMUSG00000030895	Ifng/Xcl1/Lta/Hpx	4
BP	GO:0030335	positive regulation of cell migration	10/82	492/21335	1.88E-05	0.000738488	ENSMUSG00000029417/ENSMUSG00000034855/ENSMUSG00000026479/ENSMUSG00000035385/ENSMUSG00000018930/ENSMUSG00000055170/ENSMUSG00000026582/ENSMUSG00000026573/ENSMUSG00000004791/ENSMUSG00000010051	Cxcl9/Cxcl10/Lamc2/Ccl2/Ccl4/Ifng/Sele/Xcl1/Pgf/Hyal1	10
BP	GO:0051712	positive regulation of killing of cells of other organism	3/82	14/21335	1.93E-05	0.000738488	ENSMUSG00000019987/ENSMUSG00000055170/ENSMUSG00000042250	Arg1/Ifng/Pglyrp4	3
BP	GO:0060330	regulation of response to interferon-gamma	3/82	14/21335	1.93E-05	0.000738488	ENSMUSG00000019987/ENSMUSG00000038037/ENSMUSG00000030895	Arg1/Socs1/Hpx	3
BP	GO:0060334	regulation of interferon-gamma-mediated signaling pathway	3/82	14/21335	1.93E-05	0.000738488	ENSMUSG00000019987/ENSMUSG00000038037/ENSMUSG00000030895	Arg1/Socs1/Hpx	3
BP	GO:0031341	regulation of cell killing	5/82	86/21335	2.02E-05	0.000754398	ENSMUSG00000019987/ENSMUSG00000035385/ENSMUSG00000055170/ENSMUSG00000026573/ENSMUSG00000042250	Arg1/Ccl2/Ifng/Xcl1/Pglyrp4	5
BP	GO:0032963	collagen metabolic process	5/82	88/21335	2.26E-05	0.000823453	ENSMUSG00000019987/ENSMUSG00000035385/ENSMUSG00000042436/ENSMUSG00000047562/ENSMUSG00000041620	Arg1/Ccl2/Mfap4/Mmp10/Mmp1b	5
BP	GO:0051709	regulation of killing of cells of other organism	3/82	15/21335	2.41E-05	0.000856326	ENSMUSG00000019987/ENSMUSG00000055170/ENSMUSG00000042250	Arg1/Ifng/Pglyrp4	3
BP	GO:0010818	T cell chemotaxis	3/82	18/21335	4.28E-05	0.001455315	ENSMUSG00000029417/ENSMUSG00000034855/ENSMUSG00000026573	Cxcl9/Cxcl10/Xcl1	3
BP	GO:1901623	regulation of lymphocyte chemotaxis	3/82	18/21335	4.28E-05	0.001455315	ENSMUSG00000034855/ENSMUSG00000018930/ENSMUSG00000026573	Cxcl10/Ccl4/Xcl1	3
BP	GO:0072678	T cell migration	4/82	51/21335	4.41E-05	0.001467241	ENSMUSG00000029417/ENSMUSG00000034855/ENSMUSG00000035385/ENSMUSG00000026573	Cxcl9/Cxcl10/Ccl2/Xcl1	4
BP	GO:0002712	regulation of B cell mediated immunity	4/82	55/21335	5.95E-05	0.001896741	ENSMUSG00000055170/ENSMUSG00000026573/ENSMUSG00000024402/ENSMUSG00000030895	Ifng/Xcl1/Lta/Hpx	4
BP	GO:0002889	regulation of immunoglobulin mediated immune response	4/82	55/21335	5.95E-05	0.001896741	ENSMUSG00000055170/ENSMUSG00000026573/ENSMUSG00000024402/ENSMUSG00000030895	Ifng/Xcl1/Lta/Hpx	4
BP	GO:0016064	immunoglobulin mediated immune response	5/82	115/21335	8.17E-05	0.002550086	ENSMUSG00000055170/ENSMUSG00000026573/ENSMUSG00000098470/ENSMUSG00000024402/ENSMUSG00000030895	Ifng/Xcl1/C1rb/Lta/Hpx	5
BP	GO:0019724	B cell mediated immunity	5/82	117/21335	8.87E-05	0.002711947	ENSMUSG00000055170/ENSMUSG00000026573/ENSMUSG00000098470/ENSMUSG00000024402/ENSMUSG00000030895	Ifng/Xcl1/C1rb/Lta/Hpx	5
BP	GO:0002705	positive regulation of leukocyte mediated immunity	5/82	121/21335	0.000103967	0.003116976	ENSMUSG00000019987/ENSMUSG00000055170/ENSMUSG00000026573/ENSMUSG00000024402/ENSMUSG00000030895	Arg1/Ifng/Xcl1/Lta/Hpx	5
BP	GO:0006959	humoral immune response	6/82	197/21335	0.000112286	0.003301647	ENSMUSG00000035385/ENSMUSG00000055170/ENSMUSG00000042250/ENSMUSG00000098470/ENSMUSG00000024402/ENSMUSG00000030895	Ccl2/Ifng/Pglyrp4/C1rb/Lta/Hpx	6
BP	GO:0044117	growth of symbiont in host	3/82	25/21335	0.000118404	0.003360138	ENSMUSG00000055170/ENSMUSG00000042250/ENSMUSG00000024402	Ifng/Pglyrp4/Lta	3
BP	GO:0002699	positive regulation of immune effector process	6/82	199/21335	0.000118671	0.003360138	ENSMUSG00000019987/ENSMUSG00000035385/ENSMUSG00000055170/ENSMUSG00000026573/ENSMUSG00000024402/ENSMUSG00000030895	Arg1/Ccl2/Ifng/Xcl1/Lta/Hpx	6
BP	GO:0050920	regulation of chemotaxis	6/82	202/21335	0.000128785	0.003580215	ENSMUSG00000029417/ENSMUSG00000034855/ENSMUSG00000035385/ENSMUSG00000018930/ENSMUSG00000026573/ENSMUSG00000004791	Cxcl9/Cxcl10/Ccl2/Ccl4/Xcl1/Pgf	6
BP	GO:0044110	growth involved in symbiotic interaction	3/82	27/21335	0.000149747	0.003982052	ENSMUSG00000055170/ENSMUSG00000042250/ENSMUSG00000024402	Ifng/Pglyrp4/Lta	3
BP	GO:0044116	growth of symbiont involved in interaction with host	3/82	27/21335	0.000149747	0.003982052	ENSMUSG00000055170/ENSMUSG00000042250/ENSMUSG00000024402	Ifng/Pglyrp4/Lta	3
BP	GO:0001906	cell killing	5/82	131/21335	0.000151052	0.003982052	ENSMUSG00000019987/ENSMUSG00000035385/ENSMUSG00000055170/ENSMUSG00000026573/ENSMUSG00000042250	Arg1/Ccl2/Ifng/Xcl1/Pglyrp4	5
BP	GO:0007159	leukocyte cell-cell adhesion	7/82	301/21335	0.000159718	0.004139133	ENSMUSG00000019987/ENSMUSG00000038037/ENSMUSG00000035385/ENSMUSG00000039323/ENSMUSG00000055170/ENSMUSG00000026582/ENSMUSG00000026573	Arg1/Socs1/Ccl2/Igfbp2/Ifng/Sele/Xcl1	7
BP	GO:0031349	positive regulation of defense response	7/82	305/21335	0.000173204	0.004413807	ENSMUSG00000019987/ENSMUSG00000018930/ENSMUSG00000000982/ENSMUSG00000020889/ENSMUSG00000026573/ENSMUSG00000024402/ENSMUSG00000030895	Arg1/Ccl4/Ccl3/Nr1d1/Xcl1/Lta/Hpx	7
BP	GO:0002822	regulation of adaptive immune response based on somatic recombination of immune receptors built from immunoglobulin superfamily domains	5/82	142/21335	0.00022006	0.005515932	ENSMUSG00000019987/ENSMUSG00000055170/ENSMUSG00000026573/ENSMUSG00000024402/ENSMUSG00000030895	Arg1/Ifng/Xcl1/Lta/Hpx	5
BP	GO:0035821	modification of morphology or physiology of other organism	5/82	143/21335	0.000227352	0.005606795	ENSMUSG00000019987/ENSMUSG00000035385/ENSMUSG00000018930/ENSMUSG00000055170/ENSMUSG00000042250	Arg1/Ccl2/Ccl4/Ifng/Pglyrp4	5
BP	GO:0002706	regulation of lymphocyte mediated immunity	5/82	144/21335	0.000234827	0.005699204	ENSMUSG00000019987/ENSMUSG00000055170/ENSMUSG00000026573/ENSMUSG00000024402/ENSMUSG00000030895	Arg1/Ifng/Xcl1/Lta/Hpx	5
BP	GO:0032760	positive regulation of tumor necrosis factor production	4/82	82/21335	0.000282267	0.006743531	ENSMUSG00000035385/ENSMUSG00000018930/ENSMUSG00000055170/ENSMUSG00000000982	Ccl2/Ccl4/Ifng/Ccl3	4
BP	GO:1903557	positive regulation of tumor necrosis factor superfamily cytokine production	4/82	83/21335	0.000295697	0.006955708	ENSMUSG00000035385/ENSMUSG00000018930/ENSMUSG00000055170/ENSMUSG00000000982	Ccl2/Ccl4/Ifng/Ccl3	4
BP	GO:0002449	lymphocyte mediated immunity	6/82	238/21335	0.000312351	0.007236123	ENSMUSG00000019987/ENSMUSG00000055170/ENSMUSG00000026573/ENSMUSG00000098470/ENSMUSG00000024402/ENSMUSG00000030895	Arg1/Ifng/Xcl1/C1rb/Lta/Hpx	6
BP	GO:0002819	regulation of adaptive immune response	5/82	154/21335	0.000320294	0.007309392	ENSMUSG00000019987/ENSMUSG00000055170/ENSMUSG00000026573/ENSMUSG00000024402/ENSMUSG00000030895	Arg1/Ifng/Xcl1/Lta/Hpx	5
BP	GO:2000403	positive regulation of lymphocyte migration	3/82	35/21335	0.000327731	0.007369126	ENSMUSG00000034855/ENSMUSG00000018930/ENSMUSG00000026573	Cxcl10/Ccl4/Xcl1	3
BP	GO:0070374	positive regulation of ERK1 and ERK2 cascade	6/82	242/21335	0.000341393	0.007565061	ENSMUSG00000035385/ENSMUSG00000035373/ENSMUSG00000023992/ENSMUSG00000018930/ENSMUSG00000000982/ENSMUSG00000026573	Ccl2/Ccl7/Trem2/Ccl4/Ccl3/Xcl1	6
BP	GO:0071222	cellular response to lipopolysaccharide	6/82	243/21335	0.000348974	0.00762258	ENSMUSG00000034855/ENSMUSG00000015243/ENSMUSG00000035385/ENSMUSG00000023992/ENSMUSG00000055170/ENSMUSG00000020889	Cxcl10/Abca1/Ccl2/Trem2/Ifng/Nr1d1	6
BP	GO:0032496	response to lipopolysaccharide	7/82	345/21335	0.000365927	0.007880319	ENSMUSG00000029417/ENSMUSG00000034855/ENSMUSG00000015243/ENSMUSG00000035385/ENSMUSG00000023992/ENSMUSG00000055170/ENSMUSG00000020889	Cxcl9/Cxcl10/Abca1/Ccl2/Trem2/Ifng/Nr1d1	7
BP	GO:0002697	regulation of immune effector process	7/82	347/21335	0.000378841	0.008045113	ENSMUSG00000019987/ENSMUSG00000035385/ENSMUSG00000055170/ENSMUSG00000026573/ENSMUSG00000042250/ENSMUSG00000024402/ENSMUSG00000030895	Arg1/Ccl2/Ifng/Xcl1/Pglyrp4/Lta/Hpx	7
BP	GO:0050702	interleukin-1 beta secretion	3/82	37/21335	0.000386923	0.008104185	ENSMUSG00000015243/ENSMUSG00000055170/ENSMUSG00000000982	Abca1/Ifng/Ccl3	3
BP	GO:0002460	adaptive immune response based on somatic recombination of immune receptors built from immunoglobulin superfamily domains	6/82	251/21335	0.000414487	0.008564193	ENSMUSG00000019987/ENSMUSG00000055170/ENSMUSG00000026573/ENSMUSG00000098470/ENSMUSG00000024402/ENSMUSG00000030895	Arg1/Ifng/Xcl1/C1rb/Lta/Hpx	6
BP	GO:0071219	cellular response to molecule of bacterial origin	6/82	252/21335	0.000423309	0.008629851	ENSMUSG00000034855/ENSMUSG00000015243/ENSMUSG00000035385/ENSMUSG00000023992/ENSMUSG00000055170/ENSMUSG00000020889	Cxcl10/Abca1/Ccl2/Trem2/Ifng/Nr1d1	6
BP	GO:0001959	regulation of cytokine-mediated signaling pathway	4/82	94/21335	0.000475256	0.009561402	ENSMUSG00000019987/ENSMUSG00000038037/ENSMUSG00000023992/ENSMUSG00000030895	Arg1/Socs1/Trem2/Hpx	4
BP	GO:0002708	positive regulation of lymphocyte mediated immunity	4/82	96/21335	0.000514717	0.010207179	ENSMUSG00000055170/ENSMUSG00000026573/ENSMUSG00000024402/ENSMUSG00000030895	Ifng/Xcl1/Lta/Hpx	4
BP	GO:0002237	response to molecule of bacterial origin	7/82	366/21335	0.000520706	0.010207179	ENSMUSG00000029417/ENSMUSG00000034855/ENSMUSG00000015243/ENSMUSG00000035385/ENSMUSG00000023992/ENSMUSG00000055170/ENSMUSG00000020889	Cxcl9/Cxcl10/Abca1/Ccl2/Trem2/Ifng/Nr1d1	7
BP	GO:0071356	cellular response to tumor necrosis factor	5/82	172/21335	0.00053117	0.010230884	ENSMUSG00000035385/ENSMUSG00000035373/ENSMUSG00000018930/ENSMUSG00000000982/ENSMUSG00000026573	Ccl2/Ccl7/Ccl4/Ccl3/Xcl1	5
BP	GO:0002824	positive regulation of adaptive immune response based on somatic recombination of immune receptors built from immunoglobulin superfamily domains	4/82	97/21335	0.000535298	0.010230884	ENSMUSG00000055170/ENSMUSG00000026573/ENSMUSG00000024402/ENSMUSG00000030895	Ifng/Xcl1/Lta/Hpx	4
BP	GO:1903037	regulation of leukocyte cell-cell adhesion	6/82	269/21335	0.000597047	0.01127018	ENSMUSG00000019987/ENSMUSG00000038037/ENSMUSG00000035385/ENSMUSG00000039323/ENSMUSG00000055170/ENSMUSG00000026573	Arg1/Socs1/Ccl2/Igfbp2/Ifng/Xcl1	6
BP	GO:0050701	interleukin-1 secretion	3/82	43/21335	0.000604431	0.011270418	ENSMUSG00000015243/ENSMUSG00000055170/ENSMUSG00000000982	Abca1/Ifng/Ccl3	3
BP	GO:0071216	cellular response to biotic stimulus	6/82	272/21335	0.000632739	0.011372026	ENSMUSG00000034855/ENSMUSG00000015243/ENSMUSG00000035385/ENSMUSG00000023992/ENSMUSG00000055170/ENSMUSG00000020889	Cxcl10/Abca1/Ccl2/Trem2/Ifng/Nr1d1	6
BP	GO:0050870	positive regulation of T cell activation	5/82	179/21335	0.000636477	0.011372026	ENSMUSG00000038037/ENSMUSG00000035385/ENSMUSG00000039323/ENSMUSG00000055170/ENSMUSG00000026573	Socs1/Ccl2/Igfbp2/Ifng/Xcl1	5
BP	GO:0051345	positive regulation of hydrolase activity	8/82	496/21335	0.000637471	0.011372026	ENSMUSG00000079017/ENSMUSG00000035385/ENSMUSG00000035373/ENSMUSG00000018930/ENSMUSG00000055170/ENSMUSG00000000982/ENSMUSG00000026582/ENSMUSG00000026573	Ifi27l2a/Ccl2/Ccl7/Ccl4/Ifng/Ccl3/Sele/Xcl1	8
BP	GO:0045785	positive regulation of cell adhesion	7/82	379/21335	0.000640111	0.011372026	ENSMUSG00000038037/ENSMUSG00000035385/ENSMUSG00000039323/ENSMUSG00000055170/ENSMUSG00000026573/ENSMUSG00000010051/ENSMUSG00000049001	Socs1/Ccl2/Igfbp2/Ifng/Xcl1/Hyal1/Ndnf	7
BP	GO:0032649	regulation of interferon-gamma production	4/82	102/21335	0.000647068	0.011372026	ENSMUSG00000035692/ENSMUSG00000026573/ENSMUSG00000042250/ENSMUSG00000024402	Isg15/Xcl1/Pglyrp4/Lta	4
BP	GO:0002821	positive regulation of adaptive immune response	4/82	103/21335	0.000671259	0.011663131	ENSMUSG00000055170/ENSMUSG00000026573/ENSMUSG00000024402/ENSMUSG00000030895	Ifng/Xcl1/Lta/Hpx	4
BP	GO:0002455	humoral immune response mediated by circulating immunoglobulin	3/82	45/21335	0.000691158	0.011825716	ENSMUSG00000098470/ENSMUSG00000024402/ENSMUSG00000030895	C1rb/Lta/Hpx	3
BP	GO:0060759	regulation of response to cytokine stimulus	4/82	104/21335	0.000696085	0.011825716	ENSMUSG00000019987/ENSMUSG00000038037/ENSMUSG00000023992/ENSMUSG00000030895	Arg1/Socs1/Trem2/Hpx	4
BP	GO:0002639	positive regulation of immunoglobulin production	3/82	46/21335	0.000737338	0.012388895	ENSMUSG00000055170/ENSMUSG00000026573/ENSMUSG00000030895	Ifng/Xcl1/Hpx	3
BP	GO:0002923	regulation of humoral immune response mediated by circulating immunoglobulin	2/82	11/21335	0.000784736	0.01304197	ENSMUSG00000024402/ENSMUSG00000030895	Lta/Hpx	2
BP	GO:0034612	response to tumor necrosis factor	5/82	188/21335	0.000794001	0.013054064	ENSMUSG00000035385/ENSMUSG00000035373/ENSMUSG00000018930/ENSMUSG00000000982/ENSMUSG00000026573	Ccl2/Ccl7/Ccl4/Ccl3/Xcl1	5
BP	GO:1903039	positive regulation of leukocyte cell-cell adhesion	5/82	189/21335	0.000813147	0.013169709	ENSMUSG00000038037/ENSMUSG00000035385/ENSMUSG00000039323/ENSMUSG00000055170/ENSMUSG00000026573	Socs1/Ccl2/Igfbp2/Ifng/Xcl1	5
BP	GO:0044419	interspecies interaction between organisms	7/82	396/21335	0.000828064	0.013169709	ENSMUSG00000035692/ENSMUSG00000019987/ENSMUSG00000035385/ENSMUSG00000018930/ENSMUSG00000055170/ENSMUSG00000042250/ENSMUSG00000024402	Isg15/Arg1/Ccl2/Ccl4/Ifng/Pglyrp4/Lta	7
BP	GO:0001912	positive regulation of leukocyte mediated cytotoxicity	3/82	48/21335	0.000835488	0.013169709	ENSMUSG00000019987/ENSMUSG00000035385/ENSMUSG00000026573	Arg1/Ccl2/Xcl1	3
BP	GO:2000401	regulation of lymphocyte migration	3/82	48/21335	0.000835488	0.013169709	ENSMUSG00000034855/ENSMUSG00000018930/ENSMUSG00000026573	Cxcl10/Ccl4/Xcl1	3
BP	GO:0002703	regulation of leukocyte mediated immunity	5/82	194/21335	0.000914097	0.014131604	ENSMUSG00000019987/ENSMUSG00000055170/ENSMUSG00000026573/ENSMUSG00000024402/ENSMUSG00000030895	Arg1/Ifng/Xcl1/Lta/Hpx	5
BP	GO:0050863	regulation of T cell activation	6/82	292/21335	0.000914996	0.014131604	ENSMUSG00000019987/ENSMUSG00000038037/ENSMUSG00000035385/ENSMUSG00000039323/ENSMUSG00000055170/ENSMUSG00000026573	Arg1/Socs1/Ccl2/Igfbp2/Ifng/Xcl1	6
BP	GO:0051249	regulation of lymphocyte activation	7/82	404/21335	0.000930428	0.014220226	ENSMUSG00000019987/ENSMUSG00000038037/ENSMUSG00000035385/ENSMUSG00000039323/ENSMUSG00000055170/ENSMUSG00000026573/ENSMUSG00000042250	Arg1/Socs1/Ccl2/Igfbp2/Ifng/Xcl1/Pglyrp4	7
BP	GO:0010819	regulation of T cell chemotaxis	2/82	12/21335	0.000939335	0.014220226	ENSMUSG00000034855/ENSMUSG00000026573	Cxcl10/Xcl1	2
BP	GO:0032609	interferon-gamma production	4/82	114/21335	0.000981272	0.014709454	ENSMUSG00000035692/ENSMUSG00000026573/ENSMUSG00000042250/ENSMUSG00000024402	Isg15/Xcl1/Pglyrp4/Lta	4
BP	GO:0035745	T-helper 2 cell cytokine production	2/82	13/21335	0.001107355	0.016280252	ENSMUSG00000019987/ENSMUSG00000026573	Arg1/Xcl1	2
BP	GO:0045591	positive regulation of regulatory T cell differentiation	2/82	13/21335	0.001107355	0.016280252	ENSMUSG00000038037/ENSMUSG00000055170	Socs1/Ifng	2
BP	GO:0051928	positive regulation of calcium ion transport	4/82	119/21335	0.001150905	0.016759372	ENSMUSG00000034855/ENSMUSG00000018930/ENSMUSG00000026573/ENSMUSG00000015968	Cxcl10/Ccl4/Xcl1/Cacna1d	4
BP	GO:0140131	positive regulation of lymphocyte chemotaxis	2/82	14/21335	0.001288695	0.018588812	ENSMUSG00000018930/ENSMUSG00000026573	Ccl4/Xcl1	2
BP	GO:0002443	leukocyte mediated immunity	6/82	315/21335	0.001350067	0.019292081	ENSMUSG00000019987/ENSMUSG00000055170/ENSMUSG00000026573/ENSMUSG00000098470/ENSMUSG00000024402/ENSMUSG00000030895	Arg1/Ifng/Xcl1/C1rb/Lta/Hpx	6
BP	GO:0002700	regulation of production of molecular mediator of immune response	4/82	125/21335	0.001380414	0.019421831	ENSMUSG00000019987/ENSMUSG00000055170/ENSMUSG00000026573/ENSMUSG00000030895	Arg1/Ifng/Xcl1/Hpx	4
BP	GO:0043547	positive regulation of GTPase activity	5/82	213/21335	0.001384552	0.019421831	ENSMUSG00000035385/ENSMUSG00000035373/ENSMUSG00000018930/ENSMUSG00000000982/ENSMUSG00000026573	Ccl2/Ccl7/Ccl4/Ccl3/Xcl1	5
BP	GO:0043903	regulation of symbiosis, encompassing mutualism through parasitism	5/82	214/21335	0.001413458	0.01951593	ENSMUSG00000035692/ENSMUSG00000019987/ENSMUSG00000018930/ENSMUSG00000055170/ENSMUSG00000024402	Isg15/Arg1/Ccl4/Ifng/Lta	5
BP	GO:0070372	regulation of ERK1 and ERK2 cascade	6/82	318/21335	0.001416788	0.01951593	ENSMUSG00000035385/ENSMUSG00000035373/ENSMUSG00000023992/ENSMUSG00000018930/ENSMUSG00000000982/ENSMUSG00000026573	Ccl2/Ccl7/Trem2/Ccl4/Ccl3/Xcl1	6
BP	GO:0002922	positive regulation of humoral immune response	2/82	16/21335	0.001690921	0.022879803	ENSMUSG00000024402/ENSMUSG00000030895	Lta/Hpx	2
BP	GO:0010224	response to UV-B	2/82	16/21335	0.001690921	0.022879803	ENSMUSG00000042436/ENSMUSG00000010051	Mfap4/Hyal1	2
BP	GO:0022409	positive regulation of cell-cell adhesion	5/82	224/21335	0.001727579	0.023170771	ENSMUSG00000038037/ENSMUSG00000035385/ENSMUSG00000039323/ENSMUSG00000055170/ENSMUSG00000026573	Socs1/Ccl2/Igfbp2/Ifng/Xcl1	5
BP	GO:0019932	second-messenger-mediated signaling	6/82	332/21335	0.001762094	0.023428195	ENSMUSG00000034855/ENSMUSG00000015243/ENSMUSG00000023992/ENSMUSG00000018930/ENSMUSG00000015968/ENSMUSG00000049001	Cxcl10/Abca1/Trem2/Ccl4/Cacna1d/Ndnf	6
BP	GO:0032680	regulation of tumor necrosis factor production	4/82	134/21335	0.001781935	0.023487752	ENSMUSG00000035385/ENSMUSG00000018930/ENSMUSG00000055170/ENSMUSG00000000982	Ccl2/Ccl4/Ifng/Ccl3	4
BP	GO:0030216	keratinocyte differentiation	4/82	135/21335	0.001831036	0.023928672	ENSMUSG00000050359/ENSMUSG00000055030/ENSMUSG00000042157/ENSMUSG00000050635	Sprr1a/Sprr2e/Sprr2i/Sprr2f	4
BP	GO:0070371	ERK1 and ERK2 cascade	6/82	336/21335	0.0018716	0.023967948	ENSMUSG00000035385/ENSMUSG00000035373/ENSMUSG00000023992/ENSMUSG00000018930/ENSMUSG00000000982/ENSMUSG00000026573	Ccl2/Ccl7/Trem2/Ccl4/Ccl3/Xcl1	6
BP	GO:0032640	tumor necrosis factor production	4/82	136/21335	0.001881069	0.023967948	ENSMUSG00000035385/ENSMUSG00000018930/ENSMUSG00000055170/ENSMUSG00000000982	Ccl2/Ccl4/Ifng/Ccl3	4
BP	GO:1903555	regulation of tumor necrosis factor superfamily cytokine production	4/82	136/21335	0.001881069	0.023967948	ENSMUSG00000035385/ENSMUSG00000018930/ENSMUSG00000055170/ENSMUSG00000000982	Ccl2/Ccl4/Ifng/Ccl3	4
BP	GO:0032611	interleukin-1 beta production	3/82	64/21335	0.001925676	0.02433354	ENSMUSG00000015243/ENSMUSG00000055170/ENSMUSG00000000982	Abca1/Ifng/Ccl3	3
BP	GO:0050678	regulation of epithelial cell proliferation	6/82	340/21335	0.001986199	0.024892608	ENSMUSG00000019987/ENSMUSG00000035385/ENSMUSG00000055170/ENSMUSG00000020889/ENSMUSG00000004791/ENSMUSG00000010051	Arg1/Ccl2/Ifng/Nr1d1/Pgf/Hyal1	6
BP	GO:0071706	tumor necrosis factor superfamily cytokine production	4/82	139/21335	0.002036843	0.025319783	ENSMUSG00000035385/ENSMUSG00000018930/ENSMUSG00000055170/ENSMUSG00000000982	Ccl2/Ccl4/Ifng/Ccl3	4
BP	GO:0002637	regulation of immunoglobulin production	3/82	66/21335	0.002103367	0.025625098	ENSMUSG00000055170/ENSMUSG00000026573/ENSMUSG00000030895	Ifng/Xcl1/Hpx	3
BP	GO:0002710	negative regulation of T cell mediated immunity	2/82	18/21335	0.002145201	0.025625098	ENSMUSG00000019987/ENSMUSG00000026573	Arg1/Xcl1	2
BP	GO:0006027	glycosaminoglycan catabolic process	2/82	18/21335	0.002145201	0.025625098	ENSMUSG00000042250/ENSMUSG00000010051	Pglyrp4/Hyal1	2
BP	GO:0036037	CD8-positive, alpha-beta T cell activation	2/82	18/21335	0.002145201	0.025625098	ENSMUSG00000055170/ENSMUSG00000026573	Ifng/Xcl1	2
BP	GO:0090026	positive regulation of monocyte chemotaxis	2/82	18/21335	0.002145201	0.025625098	ENSMUSG00000034855/ENSMUSG00000035385	Cxcl10/Ccl2	2
BP	GO:0044403	symbiont process	6/82	346/21335	0.00216798	0.025696446	ENSMUSG00000035692/ENSMUSG00000019987/ENSMUSG00000018930/ENSMUSG00000055170/ENSMUSG00000042250/ENSMUSG00000024402	Isg15/Arg1/Ccl4/Ifng/Pglyrp4/Lta	6
BP	GO:0042509	regulation of tyrosine phosphorylation of STAT protein	3/82	68/21335	0.002290937	0.026740493	ENSMUSG00000038037/ENSMUSG00000055170/ENSMUSG00000030895	Socs1/Ifng/Hpx	3
BP	GO:0045088	regulation of innate immune response	5/82	239/21335	0.002291043	0.026740493	ENSMUSG00000019987/ENSMUSG00000038037/ENSMUSG00000020889/ENSMUSG00000026573/ENSMUSG00000030895	Arg1/Socs1/Nr1d1/Xcl1/Hpx	5
BP	GO:0035743	CD4-positive, alpha-beta T cell cytokine production	2/82	19/21335	0.002391611	0.027702822	ENSMUSG00000019987/ENSMUSG00000026573	Arg1/Xcl1	2
BP	GO:0042110	T cell activation	7/82	482/21335	0.002543007	0.029235017	ENSMUSG00000019987/ENSMUSG00000038037/ENSMUSG00000035385/ENSMUSG00000039323/ENSMUSG00000055170/ENSMUSG00000026573/ENSMUSG00000054672	Arg1/Socs1/Ccl2/Igfbp2/Ifng/Xcl1/5830411N06Rik	7
BP	GO:0001910	regulation of leukocyte mediated cytotoxicity	3/82	71/21335	0.002591217	0.029347927	ENSMUSG00000019987/ENSMUSG00000035385/ENSMUSG00000026573	Arg1/Ccl2/Xcl1	3
BP	GO:0007260	tyrosine phosphorylation of STAT protein	3/82	71/21335	0.002591217	0.029347927	ENSMUSG00000038037/ENSMUSG00000055170/ENSMUSG00000030895	Socs1/Ifng/Hpx	3
BP	GO:0044130	negative regulation of growth of symbiont in host	2/82	20/21335	0.002650733	0.029716974	ENSMUSG00000055170/ENSMUSG00000024402	Ifng/Lta	2
BP	GO:0002694	regulation of leukocyte activation	7/82	486/21335	0.002662672	0.029716974	ENSMUSG00000019987/ENSMUSG00000038037/ENSMUSG00000035385/ENSMUSG00000039323/ENSMUSG00000055170/ENSMUSG00000026573/ENSMUSG00000042250	Arg1/Socs1/Ccl2/Igfbp2/Ifng/Xcl1/Pglyrp4	7
BP	GO:0022407	regulation of cell-cell adhesion	6/82	363/21335	0.002751663	0.030487633	ENSMUSG00000019987/ENSMUSG00000038037/ENSMUSG00000035385/ENSMUSG00000039323/ENSMUSG00000055170/ENSMUSG00000026573	Arg1/Socs1/Ccl2/Igfbp2/Ifng/Xcl1	6
BP	GO:0051251	positive regulation of lymphocyte activation	5/82	251/21335	0.00283006	0.031130665	ENSMUSG00000038037/ENSMUSG00000035385/ENSMUSG00000039323/ENSMUSG00000055170/ENSMUSG00000026573	Socs1/Ccl2/Igfbp2/Ifng/Xcl1	5
BP	GO:0044126	regulation of growth of symbiont in host	2/82	21/21335	0.00292247	0.031917549	ENSMUSG00000055170/ENSMUSG00000024402	Ifng/Lta	2
BP	GO:0044146	negative regulation of growth of symbiont involved in interaction with host	2/82	22/21335	0.003206723	0.034773613	ENSMUSG00000055170/ENSMUSG00000024402	Ifng/Lta	2
BP	GO:0002719	negative regulation of cytokine production involved in immune response	2/82	23/21335	0.003503394	0.036479045	ENSMUSG00000019987/ENSMUSG00000026573	Arg1/Xcl1	2
BP	GO:0002724	regulation of T cell cytokine production	2/82	23/21335	0.003503394	0.036479045	ENSMUSG00000019987/ENSMUSG00000026573	Arg1/Xcl1	2
BP	GO:0044144	modulation of growth of symbiont involved in interaction with host	2/82	23/21335	0.003503394	0.036479045	ENSMUSG00000055170/ENSMUSG00000024402	Ifng/Lta	2
BP	GO:0071467	cellular response to pH	2/82	23/21335	0.003503394	0.036479045	ENSMUSG00000010051/ENSMUSG00000027513	Hyal1/Pck1	2
BP	GO:0071677	positive regulation of mononuclear cell migration	2/82	23/21335	0.003503394	0.036479045	ENSMUSG00000034855/ENSMUSG00000035385	Cxcl10/Ccl2	2
BP	GO:0032612	interleukin-1 production	3/82	79/21335	0.003507142	0.036479045	ENSMUSG00000015243/ENSMUSG00000055170/ENSMUSG00000000982	Abca1/Ifng/Ccl3	3
BP	GO:0043062	extracellular structure organization	5/82	265/21335	0.003568763	0.036869184	ENSMUSG00000015243/ENSMUSG00000026479/ENSMUSG00000042436/ENSMUSG00000010051/ENSMUSG00000049001	Abca1/Lamc2/Mfap4/Hyal1/Ndnf	5
BP	GO:0002250	adaptive immune response	6/82	385/21335	0.003673471	0.03760734	ENSMUSG00000019987/ENSMUSG00000055170/ENSMUSG00000026573/ENSMUSG00000098470/ENSMUSG00000024402/ENSMUSG00000030895	Arg1/Ifng/Xcl1/C1rb/Lta/Hpx	6
BP	GO:0042129	regulation of T cell proliferation	4/82	164/21335	0.00369652	0.03760734	ENSMUSG00000019987/ENSMUSG00000039323/ENSMUSG00000055170/ENSMUSG00000026573	Arg1/Igfbp2/Ifng/Xcl1	4
BP	GO:0001938	positive regulation of endothelial cell proliferation	3/82	81/21335	0.003763185	0.03760734	ENSMUSG00000019987/ENSMUSG00000035385/ENSMUSG00000004791	Arg1/Ccl2/Pgf	3
BP	GO:0030574	collagen catabolic process	2/82	24/21335	0.003812386	0.03760734	ENSMUSG00000047562/ENSMUSG00000041620	Mmp10/Mmp1b	2
BP	GO:0090025	regulation of monocyte chemotaxis	2/82	24/21335	0.003812386	0.03760734	ENSMUSG00000034855/ENSMUSG00000035385	Cxcl10/Ccl2	2
BP	GO:0098581	detection of external biotic stimulus	2/82	24/21335	0.003812386	0.03760734	ENSMUSG00000023992/ENSMUSG00000042250	Trem2/Pglyrp4	2
BP	GO:1901739	regulation of myoblast fusion	2/82	24/21335	0.003812386	0.03760734	ENSMUSG00000029417/ENSMUSG00000034855	Cxcl9/Cxcl10	2
BP	GO:0030203	glycosaminoglycan metabolic process	3/82	82/21335	0.003895372	0.038179637	ENSMUSG00000042250/ENSMUSG00000010051/ENSMUSG00000049001	Pglyrp4/Hyal1/Ndnf	3
BP	GO:0010893	positive regulation of steroid biosynthetic process	2/82	25/21335	0.004133601	0.040001751	ENSMUSG00000055170/ENSMUSG00000020889	Ifng/Nr1d1	2
BP	GO:0045589	regulation of regulatory T cell differentiation	2/82	25/21335	0.004133601	0.040001751	ENSMUSG00000038037/ENSMUSG00000055170	Socs1/Ifng	2
BP	GO:0043900	regulation of multi-organism process	6/82	396/21335	0.004212391	0.04050784	ENSMUSG00000035692/ENSMUSG00000019987/ENSMUSG00000018930/ENSMUSG00000055170/ENSMUSG00000042250/ENSMUSG00000024402	Isg15/Arg1/Ccl4/Ifng/Pglyrp4/Lta	6
BP	GO:0002702	positive regulation of production of molecular mediator of immune response	3/82	85/21335	0.004308809	0.041176058	ENSMUSG00000055170/ENSMUSG00000026573/ENSMUSG00000030895	Ifng/Xcl1/Hpx	3
BP	GO:0009595	detection of biotic stimulus	2/82	26/21335	0.004466945	0.042160241	ENSMUSG00000023992/ENSMUSG00000042250	Trem2/Pglyrp4	2
BP	GO:0050718	positive regulation of interleukin-1 beta secretion	2/82	26/21335	0.004466945	0.042160241	ENSMUSG00000055170/ENSMUSG00000000982	Ifng/Ccl3	2
BP	GO:0001819	positive regulation of cytokine production	6/82	402/21335	0.004529959	0.042492685	ENSMUSG00000035385/ENSMUSG00000018930/ENSMUSG00000055170/ENSMUSG00000000982/ENSMUSG00000026573/ENSMUSG00000024402	Ccl2/Ccl4/Ifng/Ccl3/Xcl1/Lta	6
BP	GO:0050673	epithelial cell proliferation	6/82	403/21335	0.004584561	0.042742649	ENSMUSG00000019987/ENSMUSG00000035385/ENSMUSG00000055170/ENSMUSG00000020889/ENSMUSG00000004791/ENSMUSG00000010051	Arg1/Ccl2/Ifng/Nr1d1/Pgf/Hyal1	6
BP	GO:0043588	skin development	5/82	282/21335	0.004641101	0.043007533	ENSMUSG00000050359/ENSMUSG00000055030/ENSMUSG00000042157/ENSMUSG00000050635/ENSMUSG00000051879	Sprr1a/Sprr2e/Sprr2i/Sprr2f/Krt71	5
BP	GO:0050716	positive regulation of interleukin-1 secretion	2/82	27/21335	0.004812321	0.044325535	ENSMUSG00000055170/ENSMUSG00000000982	Ifng/Ccl3	2
BP	GO:0043901	negative regulation of multi-organism process	4/82	180/21335	0.0051392	0.046496296	ENSMUSG00000035692/ENSMUSG00000018930/ENSMUSG00000055170/ENSMUSG00000024402	Isg15/Ccl4/Ifng/Lta	4
BP	GO:0043087	regulation of GTPase activity	5/82	289/21335	0.005143117	0.046496296	ENSMUSG00000035385/ENSMUSG00000035373/ENSMUSG00000018930/ENSMUSG00000000982/ENSMUSG00000026573	Ccl2/Ccl7/Ccl4/Ccl3/Xcl1	5
BP	GO:0006026	aminoglycan catabolic process	2/82	28/21335	0.005169634	0.046496296	ENSMUSG00000042250/ENSMUSG00000010051	Pglyrp4/Hyal1	2
BP	GO:0045066	regulatory T cell differentiation	2/82	28/21335	0.005169634	0.046496296	ENSMUSG00000038037/ENSMUSG00000055170	Socs1/Ifng	2
BP	GO:0045672	positive regulation of osteoclast differentiation	2/82	29/21335	0.005538789	0.049237262	ENSMUSG00000055170/ENSMUSG00000000982	Ifng/Ccl3	2
BP	GO:2000516	positive regulation of CD4-positive, alpha-beta T cell activation	2/82	29/21335	0.005538789	0.049237262	ENSMUSG00000055170/ENSMUSG00000026573	Ifng/Xcl1	2
CC	GO:0001533	cornified envelope	4/85	54/21162	6.58E-05	0.003907366	ENSMUSG00000050359/ENSMUSG00000055030/ENSMUSG00000042157/ENSMUSG00000050635	Sprr1a/Sprr2e/Sprr2i/Sprr2f	4
CC	GO:0009897	external side of plasma membrane	8/85	346/21162	7.59E-05	0.003907366	ENSMUSG00000029417/ENSMUSG00000034855/ENSMUSG00000015243/ENSMUSG00000055170/ENSMUSG00000030156/ENSMUSG00000036172/ENSMUSG00000054672/ENSMUSG00000049972	Cxcl9/Cxcl10/Abca1/Ifng/Cd69/Cd200r3/5830411N06Rik/Skint9	8
MF	GO:0008009	chemokine activity	7/83	43/20738	3.65E-10	7.58E-08	ENSMUSG00000029417/ENSMUSG00000034855/ENSMUSG00000035385/ENSMUSG00000035373/ENSMUSG00000018930/ENSMUSG00000000982/ENSMUSG00000026573	Cxcl9/Cxcl10/Ccl2/Ccl7/Ccl4/Ccl3/Xcl1	7
MF	GO:0042379	chemokine receptor binding	7/83	67/20738	9.11E-09	9.47E-07	ENSMUSG00000029417/ENSMUSG00000034855/ENSMUSG00000035385/ENSMUSG00000035373/ENSMUSG00000018930/ENSMUSG00000000982/ENSMUSG00000026573	Cxcl9/Cxcl10/Ccl2/Ccl7/Ccl4/Ccl3/Xcl1	7
MF	GO:0005125	cytokine activity	9/83	223/20738	2.70E-07	1.87E-05	ENSMUSG00000029417/ENSMUSG00000034855/ENSMUSG00000035385/ENSMUSG00000035373/ENSMUSG00000018930/ENSMUSG00000055170/ENSMUSG00000000982/ENSMUSG00000026573/ENSMUSG00000024402	Cxcl9/Cxcl10/Ccl2/Ccl7/Ccl4/Ifng/Ccl3/Xcl1/Lta	9
MF	GO:0005126	cytokine receptor binding	10/83	326/20738	7.08E-07	3.68E-05	ENSMUSG00000029417/ENSMUSG00000034855/ENSMUSG00000035385/ENSMUSG00000035373/ENSMUSG00000018930/ENSMUSG00000055170/ENSMUSG00000000982/ENSMUSG00000026573/ENSMUSG00000004791/ENSMUSG00000024402	Cxcl9/Cxcl10/Ccl2/Ccl7/Ccl4/Ifng/Ccl3/Xcl1/Pgf/Lta	10
MF	GO:0005539	glycosaminoglycan binding	8/83	196/20738	1.19E-06	4.24E-05	ENSMUSG00000034855/ENSMUSG00000026479/ENSMUSG00000035385/ENSMUSG00000035373/ENSMUSG00000023992/ENSMUSG00000042250/ENSMUSG00000049001/ENSMUSG00000061947	Cxcl10/Lamc2/Ccl2/Ccl7/Trem2/Pglyrp4/Ndnf/Serpina10	8
MF	GO:0048020	CCR chemokine receptor binding	5/83	47/20738	1.22E-06	4.24E-05	ENSMUSG00000035385/ENSMUSG00000035373/ENSMUSG00000018930/ENSMUSG00000000982/ENSMUSG00000026573	Ccl2/Ccl7/Ccl4/Ccl3/Xcl1	5
MF	GO:0048018	receptor ligand activity	11/83	487/20738	3.76E-06	0.00011183	ENSMUSG00000029417/ENSMUSG00000034855/ENSMUSG00000035385/ENSMUSG00000035373/ENSMUSG00000018930/ENSMUSG00000055170/ENSMUSG00000000982/ENSMUSG00000026573/ENSMUSG00000004791/ENSMUSG00000063767/ENSMUSG00000024402	Cxcl9/Cxcl10/Ccl2/Ccl7/Ccl4/Ifng/Ccl3/Xcl1/Pgf/S100a7a/Lta	11
MF	GO:0008201	heparin binding	6/83	145/20738	2.55E-05	0.000663921	ENSMUSG00000034855/ENSMUSG00000026479/ENSMUSG00000035385/ENSMUSG00000035373/ENSMUSG00000049001/ENSMUSG00000061947	Cxcl10/Lamc2/Ccl2/Ccl7/Ndnf/Serpina10	6
MF	GO:0001664	G-protein coupled receptor binding	7/83	289/20738	0.000159578	0.003688033	ENSMUSG00000029417/ENSMUSG00000034855/ENSMUSG00000035385/ENSMUSG00000035373/ENSMUSG00000018930/ENSMUSG00000000982/ENSMUSG00000026573	Cxcl9/Cxcl10/Ccl2/Ccl7/Ccl4/Ccl3/Xcl1	7
MF	GO:1901681	sulfur compound binding	6/83	237/20738	0.000378896	0.007881047	ENSMUSG00000034855/ENSMUSG00000026479/ENSMUSG00000035385/ENSMUSG00000035373/ENSMUSG00000049001/ENSMUSG00000061947	Cxcl10/Lamc2/Ccl2/Ccl7/Ndnf/Serpina10	6
MF	GO:0045236	CXCR chemokine receptor binding	2/83	14/20738	0.001395896	0.026395115	ENSMUSG00000029417/ENSMUSG00000034855	Cxcl9/Cxcl10	2
MF	GO:0042834	peptidoglycan binding	2/83	15/20738	0.001606469	0.027845462	ENSMUSG00000023992/ENSMUSG00000042250	Trem2/Pglyrp4	2
MF	GO:0008395	steroid hydroxylase activity	3/83	70/20738	0.002789744	0.044635907	ENSMUSG00000050370/ENSMUSG00000040703/ENSMUSG00000070419	Ch25h/Cyp2s1/Cyp3a57	3
