# Supplementary material for: The Protective Effect of the Soluble Egg Antigen of Schistosoma japonicum in A Mouse Skin Transplantation Model
Source: Front Immunol. 2022 Jul 14;13:884006. doi: 10.3389/fimmu.2022.884006 (PMC9332893; doi:10.3389/fimmu.2022.884006)
Supplement: Supplementary file 5 [file Table_4.xls]

KEGGID	Description	GeneRatio	BgRatio	pvalue	padj	geneID	geneName	keggID	Count
mmu04060	Cytokine-cytokine receptor interaction	9/33	294/8011	1.90E-06	0.000227485	ENSMUSG00000029417/ENSMUSG00000034855/ENSMUSG00000035385/ENSMUSG00000035373/ENSMUSG00000018930/ENSMUSG00000055170/ENSMUSG00000000982/ENSMUSG00000026573/ENSMUSG00000024402	Cxcl9/Cxcl10/Ccl2/Ccl7/Ccl4/Ifng/Ccl3/Xcl1/Lta	mmu:17329/mmu:15945/mmu:20296/mmu:20306/mmu:20303/mmu:15978/mmu:20302/mmu:16963/mmu:16992	9
mmu04062	Chemokine signaling pathway	7/33	195/8011	1.14E-05	0.000681189	ENSMUSG00000029417/ENSMUSG00000034855/ENSMUSG00000035385/ENSMUSG00000035373/ENSMUSG00000018930/ENSMUSG00000000982/ENSMUSG00000026573	Cxcl9/Cxcl10/Ccl2/Ccl7/Ccl4/Ccl3/Xcl1	mmu:17329/mmu:15945/mmu:20296/mmu:20306/mmu:20303/mmu:20302/mmu:16963	7
mmu04657	IL-17 signaling pathway	5/33	91/8011	3.13E-05	0.001250535	ENSMUSG00000034855/ENSMUSG00000035385/ENSMUSG00000035373/ENSMUSG00000055170/ENSMUSG00000041620	Cxcl10/Ccl2/Ccl7/Ifng/Mmp1b	mmu:15945/mmu:20296/mmu:20306/mmu:15978/mmu:83996	5
mmu05323	Rheumatoid arthritis	4/33	82/8011	0.000332899	0.009986963	ENSMUSG00000035385/ENSMUSG00000055170/ENSMUSG00000000982/ENSMUSG00000041620	Ccl2/Ifng/Ccl3/Mmp1b	mmu:20296/mmu:15978/mmu:20302/mmu:83996	4
mmu04620	Toll-like receptor signaling pathway	4/33	98/8011	0.000656394	0.013509828	ENSMUSG00000029417/ENSMUSG00000034855/ENSMUSG00000018930/ENSMUSG00000000982	Cxcl9/Cxcl10/Ccl4/Ccl3	mmu:17329/mmu:15945/mmu:20303/mmu:20302	4
mmu05146	Amoebiasis	4/33	104/8011	0.000821144	0.013509828	ENSMUSG00000026479/ENSMUSG00000019987/ENSMUSG00000024421/ENSMUSG00000055170	Lamc2/Arg1/Lama3/Ifng	mmu:16782/mmu:11846/mmu:16774/mmu:15978	4
mmu05144	Malaria	3/33	47/8011	0.000912818	0.013509828	ENSMUSG00000035385/ENSMUSG00000055170/ENSMUSG00000026582	Ccl2/Ifng/Sele	mmu:20296/mmu:15978/mmu:20339	3
mmu05145	Toxoplasmosis	4/33	108/8011	0.000946022	0.013509828	ENSMUSG00000026479/ENSMUSG00000038037/ENSMUSG00000024421/ENSMUSG00000055170	Lamc2/Socs1/Lama3/Ifng	mmu:16782/mmu:12703/mmu:16774/mmu:15978	4
mmu04668	TNF signaling pathway	4/33	110/8011	0.001013237	0.013509828	ENSMUSG00000034855/ENSMUSG00000035385/ENSMUSG00000026582/ENSMUSG00000024402	Cxcl10/Ccl2/Sele/Lta	mmu:15945/mmu:20296/mmu:20339/mmu:16992	4
mmu05132	Salmonella infection	3/33	78/8011	0.00392685	0.0471222	ENSMUSG00000018930/ENSMUSG00000055170/ENSMUSG00000000982	Ccl4/Ifng/Ccl3	mmu:20303/mmu:15978/mmu:20302	3
