# Supplementary material for: The Protective Effect of the Soluble Egg Antigen of Schistosoma japonicum in A Mouse Skin Transplantation Model
Source: Front Immunol. 2022 Jul 14;13:884006. doi: 10.3389/fimmu.2022.884006 (PMC9332893; doi:10.3389/fimmu.2022.884006)
Supplement: Supplementary file 6 [file Table_5.xls]

NAME	GS<br> follow link to MSigDB	GS DETAILS	SIZE	ES	NES	NOM p-val	FDR q-val	FWER p-val	RANK AT MAX	LEADING EDGE
ADHERENS JUNCTION(MMU04520)	ADHERENS JUNCTION(MMU04520)	Details ...	72	0.6759292	1.4521512	0.0	0.5295801	0.226	9686	tags=60%, list=18%, signal=73%
GLYCOLYSIS / GLUCONEOGENESIS(MMU00010)	GLYCOLYSIS / GLUCONEOGENESIS(MMU00010)	Details ...	67	0.63822734	1.4197805	0.0	0.55357444	0.421	7010	tags=45%, list=13%, signal=51%
INOSITOL PHOSPHATE METABOLISM(MMU00562)	INOSITOL PHOSPHATE METABOLISM(MMU00562)	Details ...	73	0.5992037	1.3974906	0.0	0.77091056	0.795	10271	tags=58%, list=19%, signal=71%
ABC TRANSPORTERS(MMU02010)	ABC TRANSPORTERS(MMU02010)	Details ...	47	0.66771543	1.387766	0.0	0.736689	0.795	5947	tags=47%, list=11%, signal=52%
ALDOSTERONE-REGULATED SODIUM REABSORPTION(MMU04960)	ALDOSTERONE-REGULATED SODIUM REABSORPTION(MMU04960)	Details ...	38	0.5803724	1.3545063	0.0	1.0	0.903	7823	tags=39%, list=14%, signal=46%
NOTCH SIGNALING PATHWAY(MMU04330)	NOTCH SIGNALING PATHWAY(MMU04330)	Details ...	49	0.5915888	1.3374159	0.0	1.0	0.95	10397	tags=55%, list=19%, signal=68%
ERBB SIGNALING PATHWAY(MMU04012)	ERBB SIGNALING PATHWAY(MMU04012)	Details ...	84	0.5396192	1.3306249	0.07456979	0.96802956	0.95	9218	tags=48%, list=17%, signal=57%
PHOSPHATIDYLINOSITOL SIGNALING SYSTEM(MMU04070)	PHOSPHATIDYLINOSITOL SIGNALING SYSTEM(MMU04070)	Details ...	98	0.551578	1.3296599	0.0770751	0.86112964	0.95	10271	tags=53%, list=19%, signal=65%
LEUKOCYTE TRANSENDOTHELIAL MIGRATION(MMU04670)	LEUKOCYTE TRANSENDOTHELIAL MIGRATION(MMU04670)	Details ...	114	0.5477057	1.3260192	0.1030303	0.81079763	0.95	9083	tags=44%, list=17%, signal=53%
LONG-TERM POTENTIATION(MMU04720)	LONG-TERM POTENTIATION(MMU04720)	Details ...	66	0.5542477	1.3206842	0.0	0.80872893	1.0	9679	tags=45%, list=18%, signal=55%
ENDOCRINE RESISTANCE(MMU01522)	ENDOCRINE RESISTANCE(MMU01522)	Details ...	93	0.5482445	1.3197404	0.0	0.73966235	1.0	9218	tags=47%, list=17%, signal=57%
CENTRAL CARBON METABOLISM IN CANCER(MMU05230)	CENTRAL CARBON METABOLISM IN CANCER(MMU05230)	Details ...	64	0.54002005	1.3171648	0.100196466	0.7049507	1.0	6985	tags=38%, list=13%, signal=43%
CHOLINE METABOLISM IN CANCER(MMU05231)	CHOLINE METABOLISM IN CANCER(MMU05231)	Details ...	99	0.551505	1.3170049	0.0	0.6576789	1.0	9240	tags=49%, list=17%, signal=59%
PLATELET ACTIVATION(MMU04611)	PLATELET ACTIVATION(MMU04611)	Details ...	122	0.532356	1.3167198	0.114519425	0.6142022	1.0	9950	tags=48%, list=18%, signal=59%
FRUCTOSE AND MANNOSE METABOLISM(MMU00051)	FRUCTOSE AND MANNOSE METABOLISM(MMU00051)	Details ...	35	0.61623675	1.3067913	0.0	0.67271686	1.0	6974	tags=40%, list=13%, signal=46%
HIF-1 SIGNALING PATHWAY(MMU04066)	HIF-1 SIGNALING PATHWAY(MMU04066)	Details ...	105	0.56090873	1.3063042	0.18036072	0.6447364	1.0	9702	tags=50%, list=18%, signal=61%
GAP JUNCTION(MMU04540)	GAP JUNCTION(MMU04540)	Details ...	86	0.5964865	1.3029171	0.21616162	0.636757	1.0	9683	tags=52%, list=18%, signal=64%
THYROID HORMONE SIGNALING PATHWAY(MMU04919)	THYROID HORMONE SIGNALING PATHWAY(MMU04919)	Details ...	115	0.50086725	1.2977965	0.30997878	0.63056993	1.0	11575	tags=52%, list=21%, signal=66%
GLUCAGON SIGNALING PATHWAY(MMU04922)	GLUCAGON SIGNALING PATHWAY(MMU04922)	Details ...	102	0.54721874	1.2930338	0.0	0.6240538	1.0	9313	tags=44%, list=17%, signal=53%
AUTOPHAGY - ANIMAL(MMU04140)	AUTOPHAGY - ANIMAL(MMU04140)	Details ...	129	0.47060767	1.2825065	0.0	0.6441123	1.0	12117	tags=50%, list=22%, signal=64%
PHENYLALANINE METABOLISM(MMU00360)	PHENYLALANINE METABOLISM(MMU00360)		22	0.5795147	1.2787677	0.089147285	0.63372123	1.0	2504	tags=23%, list=5%, signal=24%
REGULATION OF LIPOLYSIS IN ADIPOCYTES(MMU04923)	REGULATION OF LIPOLYSIS IN ADIPOCYTES(MMU04923)		55	0.57915	1.2739702	0.115226336	0.6445644	1.0	9470	tags=58%, list=17%, signal=70%
GNRH SIGNALING PATHWAY(MMU04912)	GNRH SIGNALING PATHWAY(MMU04912)		90	0.534829	1.2698789	0.19427402	0.6461649	1.0	9679	tags=52%, list=18%, signal=63%
GLYCOSAMINOGLYCAN BIOSYNTHESIS - HEPARAN SULFATE / HEPARIN(MMU00534)	GLYCOSAMINOGLYCAN BIOSYNTHESIS - HEPARAN SULFATE / HEPARIN(MMU00534)		24	0.62005496	1.262457	0.112676054	0.6799691	1.0	11736	tags=58%, list=22%, signal=74%
STARCH AND SUCROSE METABOLISM(MMU00500)	STARCH AND SUCROSE METABOLISM(MMU00500)		33	0.61540866	1.2622659	0.18404908	0.656387	1.0	8073	tags=42%, list=15%, signal=50%
THIAMINE METABOLISM(MMU00730)	THIAMINE METABOLISM(MMU00730)		15	0.6493559	1.2600135	0.21747968	0.6503626	1.0	7208	tags=40%, list=13%, signal=46%
CHOLESTEROL METABOLISM(MMU04979)	CHOLESTEROL METABOLISM(MMU04979)		49	0.6373066	1.2555449	0.21341464	0.6634565	1.0	7700	tags=45%, list=14%, signal=52%
LYSOSOME(MMU04142)	LYSOSOME(MMU04142)		123	0.58919877	1.2538003	0.09218437	0.6482592	1.0	7868	tags=47%, list=14%, signal=55%
FOXO SIGNALING PATHWAY(MMU04068)	FOXO SIGNALING PATHWAY(MMU04068)		132	0.47531348	1.2523403	0.0	0.632866	1.0	9218	tags=41%, list=17%, signal=49%
BLADDER CANCER(MMU05219)	BLADDER CANCER(MMU05219)		41	0.5510355	1.2514534	0.1009901	0.6231922	1.0	6985	tags=39%, list=13%, signal=45%
ALDOSTERONE SYNTHESIS AND SECRETION(MMU04925)	ALDOSTERONE SYNTHESIS AND SECRETION(MMU04925)		100	0.576206	1.2475629	0.11814346	0.6273452	1.0	10163	tags=49%, list=19%, signal=60%
AUTOPHAGY - OTHER(MMU04136)	AUTOPHAGY - OTHER(MMU04136)		32	0.4914675	1.2430593	0.0	0.62888634	1.0	10539	tags=44%, list=19%, signal=54%
INSULIN SECRETION(MMU04911)	INSULIN SECRETION(MMU04911)		85	0.5932111	1.2418427	0.0	0.6169082	1.0	8634	tags=41%, list=16%, signal=49%
OTHER GLYCAN DEGRADATION(MMU00511)	OTHER GLYCAN DEGRADATION(MMU00511)		18	0.6711063	1.2388604	0.13085938	0.61720204	1.0	9254	tags=61%, list=17%, signal=74%
MICRORNAS IN CANCER(MMU05206)	MICRORNAS IN CANCER(MMU05206)		142	0.49396643	1.2303642	0.18036072	0.6446594	1.0	8817	tags=41%, list=16%, signal=49%
TIGHT JUNCTION(MMU04530)	TIGHT JUNCTION(MMU04530)		167	0.4739831	1.2130216	0.0	0.70927817	1.0	10480	tags=40%, list=19%, signal=49%
GLYCOSAMINOGLYCAN BIOSYNTHESIS - CHONDROITIN SULFATE / DERMATAN SULFATE(MMU00532)	GLYCOSAMINOGLYCAN BIOSYNTHESIS - CHONDROITIN SULFATE / DERMATAN SULFATE(MMU00532)		20	0.70349914	1.2128186	0.21747968	0.69143295	1.0	6578	tags=55%, list=12%, signal=63%
BACTERIAL INVASION OF EPITHELIAL CELLS(MMU05100)	BACTERIAL INVASION OF EPITHELIAL CELLS(MMU05100)		74	0.5411645	1.2095925	0.21747968	0.6926283	1.0	8998	tags=42%, list=17%, signal=50%
ARGININE BIOSYNTHESIS(MMU00220)	ARGININE BIOSYNTHESIS(MMU00220)		19	0.6457514	1.2085661	0.2164751	0.67987174	1.0	2980	tags=26%, list=5%, signal=28%
ENDOMETRIAL CANCER(MMU05213)	ENDOMETRIAL CANCER(MMU05213)		58	0.44171077	1.2080616	0.18664047	0.6640997	1.0	11883	tags=55%, list=22%, signal=70%
ARRHYTHMOGENIC RIGHT VENTRICULAR CARDIOMYOPATHY (ARVC)(MMU05412)	ARRHYTHMOGENIC RIGHT VENTRICULAR CARDIOMYOPATHY (ARVC)(MMU05412)		72	0.6208219	1.2078578	0.18404908	0.6511985	1.0	9839	tags=60%, list=18%, signal=73%
NEUROTROPHIN SIGNALING PATHWAY(MMU04722)	NEUROTROPHIN SIGNALING PATHWAY(MMU04722)		121	0.4225543	1.2056164	0.115226336	0.6487332	1.0	9242	tags=38%, list=17%, signal=46%
ENDOCRINE AND OTHER FACTOR-REGULATED CALCIUM REABSORPTION(MMU04961)	ENDOCRINE AND OTHER FACTOR-REGULATED CALCIUM REABSORPTION(MMU04961)		54	0.5059895	1.2047052	0.21616162	0.6467041	1.0	9313	tags=33%, list=17%, signal=40%
GLYCOSAMINOGLYCAN DEGRADATION(MMU00531)	GLYCOSAMINOGLYCAN DEGRADATION(MMU00531)		21	0.5879787	1.2014769	0.13267326	0.63752335	1.0	11992	tags=67%, list=22%, signal=85%
INFLAMMATORY MEDIATOR REGULATION OF TRP CHANNELS(MMU04750)	INFLAMMATORY MEDIATOR REGULATION OF TRP CHANNELS(MMU04750)		124	0.5039702	1.1997421	0.19348268	0.6306495	1.0	9683	tags=40%, list=18%, signal=49%
PANCREATIC SECRETION(MMU04972)	PANCREATIC SECRETION(MMU04972)		103	0.47345227	1.19737	0.11814346	0.633675	1.0	10116	tags=33%, list=19%, signal=40%
NON-SMALL CELL LUNG CANCER(MMU05223)	NON-SMALL CELL LUNG CANCER(MMU05223)		66	0.46221405	1.1958805	0.17578125	0.62974656	1.0	11074	tags=50%, list=20%, signal=63%
MINERAL ABSORPTION(MMU04978)	MINERAL ABSORPTION(MMU04978)		45	0.5213097	1.1954129	0.0	0.6202499	1.0	8227	tags=42%, list=15%, signal=50%
AMPK SIGNALING PATHWAY(MMU04152)	AMPK SIGNALING PATHWAY(MMU04152)		126	0.50022465	1.193635	0.11889596	0.6192049	1.0	12101	tags=50%, list=22%, signal=64%
MORPHINE ADDICTION(MMU05032)	MORPHINE ADDICTION(MMU05032)		91	0.5523047	1.192974	0.10429448	0.6116035	1.0	9741	tags=47%, list=18%, signal=57%
CGMP-PKG SIGNALING PATHWAY(MMU04022)	CGMP-PKG SIGNALING PATHWAY(MMU04022)		166	0.5088655	1.1896552	0.0	0.61629325	1.0	9313	tags=39%, list=17%, signal=46%
FC GAMMA R-MEDIATED PHAGOCYTOSIS(MMU04666)	FC GAMMA R-MEDIATED PHAGOCYTOSIS(MMU04666)		85	0.44615585	1.1888622	0.1009901	0.60600275	1.0	9424	tags=40%, list=17%, signal=48%
EGFR TYROSINE KINASE INHIBITOR RESISTANCE(MMU01521)	EGFR TYROSINE KINASE INHIBITOR RESISTANCE(MMU01521)		80	0.51334035	1.1839367	0.30801687	0.6092378	1.0	11084	tags=50%, list=20%, signal=63%
PROXIMAL TUBULE BICARBONATE RECLAMATION(MMU04964)	PROXIMAL TUBULE BICARBONATE RECLAMATION(MMU04964)		22	0.5505949	1.1838266	0.20754717	0.5998388	1.0	2630	tags=27%, list=5%, signal=29%
LONGEVITY REGULATING PATHWAY(MMU04211)	LONGEVITY REGULATING PATHWAY(MMU04211)		90	0.4897296	1.1832639	0.11889596	0.59116226	1.0	13712	tags=61%, list=25%, signal=82%
GLYCEROPHOSPHOLIPID METABOLISM(MMU00564)	GLYCEROPHOSPHOLIPID METABOLISM(MMU00564)		97	0.39681387	1.1819367	0.0	0.58784574	1.0	10116	tags=41%, list=19%, signal=51%
REGULATION OF ACTIN CYTOSKELETON(MMU04810)	REGULATION OF ACTIN CYTOSKELETON(MMU04810)		214	0.49789456	1.1814253	0.10429448	0.57962316	1.0	9685	tags=44%, list=18%, signal=53%
PARATHYROID HORMONE SYNTHESIS, SECRETION AND ACTION(MMU04928)	PARATHYROID HORMONE SYNTHESIS, SECRETION AND ACTION(MMU04928)		107	0.5171372	1.1761118	0.29258516	0.5897684	1.0	10962	tags=53%, list=20%, signal=67%
OXYTOCIN SIGNALING PATHWAY(MMU04921)	OXYTOCIN SIGNALING PATHWAY(MMU04921)		152	0.515744	1.1748	0.18404908	0.585674	1.0	9679	tags=45%, list=18%, signal=54%
CAMP SIGNALING PATHWAY(MMU04024)	CAMP SIGNALING PATHWAY(MMU04024)		196	0.4783807	1.1726772	0.21881391	0.584047	1.0	8766	tags=39%, list=16%, signal=46%
INSULIN SIGNALING PATHWAY(MMU04910)	INSULIN SIGNALING PATHWAY(MMU04910)		139	0.46850628	1.1705035	0.0	0.58134353	1.0	9535	tags=42%, list=17%, signal=50%
VEGF SIGNALING PATHWAY(MMU04370)	VEGF SIGNALING PATHWAY(MMU04370)		58	0.49780422	1.1666486	0.096958175	0.58899003	1.0	9212	tags=45%, list=17%, signal=54%
GALACTOSE METABOLISM(MMU00052)	GALACTOSE METABOLISM(MMU00052)		32	0.53462476	1.1638492	0.312749	0.5858925	1.0	9666	tags=50%, list=18%, signal=61%
GLYCEROLIPID METABOLISM(MMU00561)	GLYCEROLIPID METABOLISM(MMU00561)		61	0.42845666	1.162024	0.11001965	0.58311456	1.0	8875	tags=38%, list=16%, signal=45%
OLFACTORY TRANSDUCTION(MMU04740)	OLFACTORY TRANSDUCTION(MMU04740)		1122	0.40328845	1.1593124	0.17741935	0.5880652	1.0	10430	tags=4%, list=19%, signal=5%
OTHER TYPES OF O-GLYCAN BIOSYNTHESIS(MMU00514)	OTHER TYPES OF O-GLYCAN BIOSYNTHESIS(MMU00514)		22	0.55951804	1.159113	0.30891088	0.5798973	1.0	11948	tags=68%, list=22%, signal=87%
BILE SECRETION(MMU04976)	BILE SECRETION(MMU04976)		71	0.49039394	1.1516777	0.29856852	0.6068543	1.0	5878	tags=25%, list=11%, signal=28%
PENTOSE PHOSPHATE PATHWAY(MMU00030)	PENTOSE PHOSPHATE PATHWAY(MMU00030)		32	0.50710076	1.1488018	0.2164751	0.6057068	1.0	5473	tags=31%, list=10%, signal=35%
CIRCADIAN ENTRAINMENT(MMU04713)	CIRCADIAN ENTRAINMENT(MMU04713)		97	0.53766406	1.1473703	0.0	0.59953165	1.0	9679	tags=43%, list=18%, signal=53%
ADRENERGIC SIGNALING IN CARDIOMYOCYTES(MMU04261)	ADRENERGIC SIGNALING IN CARDIOMYOCYTES(MMU04261)		146	0.4834953	1.1420184	0.18404908	0.60673314	1.0	9839	tags=40%, list=18%, signal=48%
PROGESTERONE-MEDIATED OOCYTE MATURATION(MMU04914)	PROGESTERONE-MEDIATED OOCYTE MATURATION(MMU04914)		90	0.4788156	1.1410158	0.23182711	0.6025969	1.0	9212	tags=41%, list=17%, signal=49%
INSULIN RESISTANCE(MMU04931)	INSULIN RESISTANCE(MMU04931)		108	0.46747634	1.1407586	0.30801687	0.59656	1.0	11838	tags=50%, list=22%, signal=64%
MELANOGENESIS(MMU04916)	MELANOGENESIS(MMU04916)		100	0.48857597	1.1362482	0.29508197	0.59815574	1.0	11497	tags=53%, list=21%, signal=67%
CARBOHYDRATE DIGESTION AND ABSORPTION(MMU04973)	CARBOHYDRATE DIGESTION AND ABSORPTION(MMU04973)		43	0.4220255	1.135814	0.17681728	0.59230894	1.0	7823	tags=26%, list=14%, signal=30%
SMALL CELL LUNG CANCER(MMU05222)	SMALL CELL LUNG CANCER(MMU05222)		92	0.40840468	1.1328825	0.1009901	0.5911735	1.0	9336	tags=41%, list=17%, signal=50%
RAP1 SIGNALING PATHWAY(MMU04015)	RAP1 SIGNALING PATHWAY(MMU04015)		209	0.48974115	1.1304653	0.22573839	0.58802336	1.0	9686	tags=44%, list=18%, signal=53%
GLYCOSPHINGOLIPID BIOSYNTHESIS - GLOBO AND ISOGLOBO SERIES(MMU00603)	GLYCOSPHINGOLIPID BIOSYNTHESIS - GLOBO AND ISOGLOBO SERIES(MMU00603)		16	0.53470397	1.1293653	0.11814346	0.5834953	1.0	10709	tags=56%, list=20%, signal=70%
APELIN SIGNALING PATHWAY(MMU04371)	APELIN SIGNALING PATHWAY(MMU04371)		137	0.46932814	1.1283643	0.18404908	0.58182067	1.0	11576	tags=48%, list=21%, signal=61%
CUSHING SYNDROME(MMU04934)	CUSHING SYNDROME(MMU04934)		158	0.49565166	1.125506	0.20169851	0.58291996	1.0	11619	tags=51%, list=21%, signal=65%
ENDOCYTOSIS(MMU04144)	ENDOCYTOSIS(MMU04144)		262	0.4067649	1.125173	0.2813102	0.576246	1.0	10146	tags=40%, list=19%, signal=49%
ECM-RECEPTOR INTERACTION(MMU04512)	ECM-RECEPTOR INTERACTION(MMU04512)		83	0.5739973	1.1248971	0.10759494	0.56973666	1.0	5140	tags=43%, list=9%, signal=48%
DILATED CARDIOMYOPATHY (DCM)(MMU05414)	DILATED CARDIOMYOPATHY (DCM)(MMU05414)		88	0.5692116	1.1229591	0.28425357	0.5702585	1.0	9839	tags=55%, list=18%, signal=66%
PPAR SIGNALING PATHWAY(MMU03320)	PPAR SIGNALING PATHWAY(MMU03320)		85	0.5014883	1.1220785	0.22292994	0.5669077	1.0	7010	tags=34%, list=13%, signal=39%
CALCIUM SIGNALING PATHWAY(MMU04020)	CALCIUM SIGNALING PATHWAY(MMU04020)		183	0.4657164	1.1173568	0.29258516	0.5787154	1.0	9839	tags=45%, list=18%, signal=54%
AXON GUIDANCE(MMU04360)	AXON GUIDANCE(MMU04360)		175	0.5059439	1.1161276	0.29508197	0.5758052	1.0	9137	tags=44%, list=17%, signal=53%
CIRCADIAN RHYTHM(MMU04710)	CIRCADIAN RHYTHM(MMU04710)		30	0.5310413	1.114732	0.2868687	0.57583326	1.0	11564	tags=57%, list=21%, signal=72%
VASOPRESSIN-REGULATED WATER REABSORPTION(MMU04962)	VASOPRESSIN-REGULATED WATER REABSORPTION(MMU04962)		43	0.41686386	1.112147	0.21694215	0.5763912	1.0	8694	tags=37%, list=16%, signal=44%
MTOR SIGNALING PATHWAY(MMU04150)	MTOR SIGNALING PATHWAY(MMU04150)		153	0.42497674	1.1061802	0.19467214	0.58728456	1.0	11406	tags=48%, list=21%, signal=60%
ASCORBATE AND ALDARATE METABOLISM(MMU00053)	ASCORBATE AND ALDARATE METABOLISM(MMU00053)		27	0.5613116	1.1000656	0.18962076	0.5902478	1.0	8589	tags=22%, list=16%, signal=26%
RELAXIN SIGNALING PATHWAY(MMU04926)	RELAXIN SIGNALING PATHWAY(MMU04926)		130	0.4702055	1.0988896	0.3125	0.58566535	1.0	9517	tags=40%, list=17%, signal=48%
PROSTATE CANCER(MMU05215)	PROSTATE CANCER(MMU05215)		97	0.42288563	1.0951409	0.3030303	0.59041494	1.0	11838	tags=51%, list=22%, signal=64%
GLIOMA(MMU05214)	GLIOMA(MMU05214)		71	0.42501575	1.0884309	0.3125	0.60186416	1.0	9212	tags=41%, list=17%, signal=49%
FOCAL ADHESION(MMU04510)	FOCAL ADHESION(MMU04510)		198	0.52611566	1.0881099	0.22573839	0.5971627	1.0	9393	tags=47%, list=17%, signal=57%
PHOSPHOLIPASE D SIGNALING PATHWAY(MMU04072)	PHOSPHOLIPASE D SIGNALING PATHWAY(MMU04072)		146	0.43702275	1.0862333	0.30801687	0.59744674	1.0	9313	tags=40%, list=17%, signal=49%
GLUTAMATERGIC SYNAPSE(MMU04724)	GLUTAMATERGIC SYNAPSE(MMU04724)		113	0.47428823	1.0829469	0.0	0.59967446	1.0	9679	tags=40%, list=18%, signal=48%
AMPHETAMINE ADDICTION(MMU05031)	AMPHETAMINE ADDICTION(MMU05031)		67	0.41291893	1.0811787	0.27855712	0.59775084	1.0	8634	tags=31%, list=16%, signal=37%
LYSINE DEGRADATION(MMU00310)	LYSINE DEGRADATION(MMU00310)		58	0.44963112	1.080165	0.19467214	0.5970044	1.0	7704	tags=43%, list=14%, signal=50%
GABAERGIC SYNAPSE(MMU04727)	GABAERGIC SYNAPSE(MMU04727)		87	0.47529066	1.0618527	0.39873418	0.6386613	1.0	8920	tags=38%, list=16%, signal=45%
LONG-TERM DEPRESSION(MMU04730)	LONG-TERM DEPRESSION(MMU04730)		60	0.45206803	1.0605953	0.4113924	0.6355702	1.0	12318	tags=45%, list=23%, signal=58%
NICOTINE ADDICTION(MMU05033)	NICOTINE ADDICTION(MMU05033)		40	0.5256188	1.0605906	0.221519	0.62970454	1.0	8920	tags=33%, list=16%, signal=39%
MAPK SIGNALING PATHWAY(MMU04010)	MAPK SIGNALING PATHWAY(MMU04010)		294	0.41193745	1.0577903	0.38650307	0.6334481	1.0	9551	tags=40%, list=18%, signal=48%
LONGEVITY REGULATING PATHWAY - MULTIPLE SPECIES(MMU04213)	LONGEVITY REGULATING PATHWAY - MULTIPLE SPECIES(MMU04213)		62	0.43732923	1.0555601	0.29508197	0.6343244	1.0	9212	tags=37%, list=17%, signal=45%
RENAL CELL CARCINOMA(MMU05211)	RENAL CELL CARCINOMA(MMU05211)		68	0.41212958	1.0519639	0.21188119	0.6372578	1.0	6985	tags=31%, list=13%, signal=35%
CORTISOL SYNTHESIS AND SECRETION(MMU04927)	CORTISOL SYNTHESIS AND SECRETION(MMU04927)		68	0.514018	1.0503739	0.39873418	0.6355261	1.0	11826	tags=54%, list=22%, signal=69%
SPHINGOLIPID METABOLISM(MMU00600)	SPHINGOLIPID METABOLISM(MMU00600)		48	0.43301278	1.0465612	0.39321357	0.6425476	1.0	7673	tags=42%, list=14%, signal=48%
SEROTONERGIC SYNAPSE(MMU04726)	SEROTONERGIC SYNAPSE(MMU04726)		131	0.4249685	1.0450851	0.37278107	0.6435602	1.0	9741	tags=34%, list=18%, signal=41%
COCAINE ADDICTION(MMU05030)	COCAINE ADDICTION(MMU05030)		48	0.4509467	1.041449	0.40289256	0.64536476	1.0	8766	tags=35%, list=16%, signal=42%
CHOLINERGIC SYNAPSE(MMU04725)	CHOLINERGIC SYNAPSE(MMU04725)		112	0.43735427	1.0367359	0.56646216	0.64770436	1.0	9679	tags=41%, list=18%, signal=50%
PROTEIN DIGESTION AND ABSORPTION(MMU04974)	PROTEIN DIGESTION AND ABSORPTION(MMU04974)		90	0.4888066	1.0328174	0.221519	0.650825	1.0	4995	tags=28%, list=9%, signal=31%
HEPATOCELLULAR CARCINOMA(MMU05225)	HEPATOCELLULAR CARCINOMA(MMU05225)		171	0.41266915	1.0318155	0.3785425	0.6482071	1.0	9336	tags=38%, list=17%, signal=46%
SALIVARY SECRETION(MMU04970)	SALIVARY SECRETION(MMU04970)		78	0.4223278	1.0268383	0.31223628	0.6539487	1.0	9679	tags=41%, list=18%, signal=50%
THYROID CANCER(MMU05216)	THYROID CANCER(MMU05216)		37	0.3933091	1.02547	0.35151514	0.6515793	1.0	10884	tags=49%, list=20%, signal=61%
HYPERTROPHIC CARDIOMYOPATHY (HCM)(MMU05410)	HYPERTROPHIC CARDIOMYOPATHY (HCM)(MMU05410)		84	0.50525403	1.0230255	0.37218815	0.6523941	1.0	10000	tags=48%, list=18%, signal=58%
OOCYTE MEIOSIS(MMU04114)	OOCYTE MEIOSIS(MMU04114)		114	0.38191706	1.0229108	0.43106797	0.6471011	1.0	9747	tags=35%, list=18%, signal=43%
GASTRIC ACID SECRETION(MMU04971)	GASTRIC ACID SECRETION(MMU04971)		74	0.42633817	1.0210738	0.40625	0.64579433	1.0	9679	tags=41%, list=18%, signal=49%
BREAST CANCER(MMU05224)	BREAST CANCER(MMU05224)		147	0.42371386	1.0204239	0.28105906	0.641935	1.0	9224	tags=37%, list=17%, signal=45%
BIOSYNTHESIS OF AMINO ACIDS(MMU01230)	BIOSYNTHESIS OF AMINO ACIDS(MMU01230)		78	0.3775424	1.0123974	0.4	0.65729654	1.0	6974	tags=26%, list=13%, signal=29%
WNT SIGNALING PATHWAY(MMU04310)	WNT SIGNALING PATHWAY(MMU04310)		148	0.42591268	1.0095719	0.29918033	0.6594999	1.0	11381	tags=43%, list=21%, signal=55%
ETHER LIPID METABOLISM(MMU00565)	ETHER LIPID METABOLISM(MMU00565)		47	0.35485002	1.0082359	0.39688715	0.6576714	1.0	10116	tags=38%, list=19%, signal=47%
PANCREATIC CANCER(MMU05212)	PANCREATIC CANCER(MMU05212)		75	0.3836784	1.0069764	0.4059406	0.6548463	1.0	9336	tags=41%, list=17%, signal=50%
HIPPO SIGNALING PATHWAY(MMU04390)	HIPPO SIGNALING PATHWAY(MMU04390)		153	0.4142438	1.0055805	0.30942622	0.65291876	1.0	11089	tags=44%, list=20%, signal=56%
VASCULAR SMOOTH MUSCLE CONTRACTION(MMU04270)	VASCULAR SMOOTH MUSCLE CONTRACTION(MMU04270)		128	0.44511068	1.0055133	0.5021097	0.6484916	1.0	9753	tags=38%, list=18%, signal=46%
GASTRIC CANCER(MMU05226)	GASTRIC CANCER(MMU05226)		149	0.38719702	1.0053062	0.28105906	0.6449459	1.0	11089	tags=41%, list=20%, signal=51%
PROTEOGLYCANS IN CANCER(MMU05205)	PROTEOGLYCANS IN CANCER(MMU05205)		200	0.44681633	0.9994089	0.39873418	0.6545805	1.0	9685	tags=43%, list=18%, signal=51%
GLYCOSPHINGOLIPID BIOSYNTHESIS - GANGLIO SERIES(MMU00604)	GLYCOSPHINGOLIPID BIOSYNTHESIS - GANGLIO SERIES(MMU00604)		15	0.5134184	0.99685013	0.41584158	0.65184534	1.0	10709	tags=67%, list=20%, signal=83%
PATHWAYS IN CANCER(MMU05200)	PATHWAYS IN CANCER(MMU05200)		529	0.37263504	0.99479157	0.39375	0.6516818	1.0	9702	tags=37%, list=18%, signal=45%
THYROID HORMONE SYNTHESIS(MMU04918)	THYROID HORMONE SYNTHESIS(MMU04918)		73	0.43489298	0.9894523	0.49583334	0.66103196	1.0	9715	tags=41%, list=18%, signal=50%
CHRONIC MYELOID LEUKEMIA(MMU05220)	CHRONIC MYELOID LEUKEMIA(MMU05220)		76	0.37255666	0.9854384	0.49583334	0.6636958	1.0	9374	tags=39%, list=17%, signal=48%
AMOEBIASIS(MMU05146)	AMOEBIASIS(MMU05146)		104	0.4208937	0.9835711	0.47128713	0.6633073	1.0	8863	tags=38%, list=16%, signal=46%
RAS SIGNALING PATHWAY(MMU04014)	RAS SIGNALING PATHWAY(MMU04014)		232	0.38983116	0.98328006	0.5021097	0.65978974	1.0	10116	tags=37%, list=19%, signal=45%
FERROPTOSIS(MMU04216)	FERROPTOSIS(MMU04216)		41	0.41382036	0.981642	0.6041667	0.65885204	1.0	11378	tags=49%, list=21%, signal=62%
CARBON METABOLISM(MMU01200)	CARBON METABOLISM(MMU01200)		120	0.31973293	0.98125786	0.48162475	0.65508103	1.0	6974	tags=23%, list=13%, signal=26%
AMINO SUGAR AND NUCLEOTIDE SUGAR METABOLISM(MMU00520)	AMINO SUGAR AND NUCLEOTIDE SUGAR METABOLISM(MMU00520)		49	0.38869476	0.9802978	0.52427185	0.6531606	1.0	10709	tags=39%, list=20%, signal=48%
HUMAN PAPILLOMAVIRUS INFECTION(MMU05165)	HUMAN PAPILLOMAVIRUS INFECTION(MMU05165)		362	0.36274713	0.9772575	0.40325865	0.6525393	1.0	9224	tags=34%, list=17%, signal=40%
PI3K-AKT SIGNALING PATHWAY(MMU04151)	PI3K-AKT SIGNALING PATHWAY(MMU04151)		356	0.40897584	0.9759052	0.39873418	0.6514227	1.0	8863	tags=34%, list=16%, signal=41%
MITOPHAGY - ANIMAL(MMU04137)	MITOPHAGY - ANIMAL(MMU04137)		63	0.32222676	0.9729643	0.41093117	0.6586662	1.0	12468	tags=41%, list=23%, signal=53%
HEDGEHOG SIGNALING PATHWAY(MMU04340)	HEDGEHOG SIGNALING PATHWAY(MMU04340)		44	0.39593515	0.9690294	0.49367088	0.6648476	1.0	11570	tags=52%, list=21%, signal=66%
ACUTE MYELOID LEUKEMIA(MMU05221)	ACUTE MYELOID LEUKEMIA(MMU05221)		69	0.39240125	0.9670336	0.61787075	0.66761667	1.0	9212	tags=42%, list=17%, signal=51%
VITAMIN DIGESTION AND ABSORPTION(MMU04977)	VITAMIN DIGESTION AND ABSORPTION(MMU04977)		24	0.45613056	0.9670176	0.51417005	0.6631671	1.0	9150	tags=50%, list=17%, signal=60%
CELLULAR SENESCENCE(MMU04218)	CELLULAR SENESCENCE(MMU04218)		176	0.34072924	0.9613104	0.5510597	0.6739753	1.0	8362	tags=31%, list=15%, signal=36%
HISTIDINE METABOLISM(MMU00340)	HISTIDINE METABOLISM(MMU00340)		24	0.4316251	0.95043075	0.39655173	0.6887645	1.0	8922	tags=46%, list=16%, signal=55%
HIPPO SIGNALING PATHWAY - MULTIPLE SPECIES(MMU04392)	HIPPO SIGNALING PATHWAY - MULTIPLE SPECIES(MMU04392)		26	0.45437324	0.94682926	0.59063137	0.6880839	1.0	12860	tags=58%, list=24%, signal=75%
OVARIAN STEROIDOGENESIS(MMU04913)	OVARIAN STEROIDOGENESIS(MMU04913)		57	0.42639765	0.9456102	0.509165	0.6853369	1.0	8634	tags=39%, list=16%, signal=46%
PRION DISEASES(MMU05020)	PRION DISEASES(MMU05020)		34	0.44248447	0.94112486	0.46628132	0.69252247	1.0	7164	tags=44%, list=13%, signal=51%
DOPAMINERGIC SYNAPSE(MMU04728)	DOPAMINERGIC SYNAPSE(MMU04728)		133	0.37219205	0.93114483	0.7151899	0.71322227	1.0	9679	tags=32%, list=18%, signal=38%
ALANINE, ASPARTATE AND GLUTAMATE METABOLISM(MMU00250)	ALANINE, ASPARTATE AND GLUTAMATE METABOLISM(MMU00250)		36	0.37690938	0.92910117	0.54709417	0.71468896	1.0	6499	tags=25%, list=12%, signal=28%
N-GLYCAN BIOSYNTHESIS(MMU00510)	N-GLYCAN BIOSYNTHESIS(MMU00510)		49	0.45979822	0.9158183	0.48987854	0.74262124	1.0	14225	tags=51%, list=26%, signal=69%
FAT DIGESTION AND ABSORPTION(MMU04975)	FAT DIGESTION AND ABSORPTION(MMU04975)		40	0.3727178	0.9066795	0.69617707	0.7577498	1.0	10116	tags=28%, list=19%, signal=34%
MANNOSE TYPE O-GLYCAN BIOSYNTHESIS(MMU00515)	MANNOSE TYPE O-GLYCAN BIOSYNTHESIS(MMU00515)		23	0.4257955	0.9012151	0.59063137	0.76434207	1.0	11654	tags=52%, list=21%, signal=66%
COLORECTAL CANCER(MMU05210)	COLORECTAL CANCER(MMU05210)		88	0.3379244	0.9010499	0.6019802	0.7595732	1.0	9462	tags=38%, list=17%, signal=45%
NEUROACTIVE LIGAND-RECEPTOR INTERACTION(MMU04080)	NEUROACTIVE LIGAND-RECEPTOR INTERACTION(MMU04080)		289	0.35520372	0.89982516	0.6940928	0.758201	1.0	8920	tags=25%, list=16%, signal=30%
RENIN SECRETION(MMU04924)	RENIN SECRETION(MMU04924)		71	0.39593172	0.896474	0.6045082	0.7594038	1.0	9679	tags=34%, list=18%, signal=41%
TASTE TRANSDUCTION(MMU04742)	TASTE TRANSDUCTION(MMU04742)		87	0.39055312	0.8956364	0.5110664	0.7591113	1.0	5047	tags=13%, list=9%, signal=14%
TYPE II DIABETES MELLITUS(MMU04930)	TYPE II DIABETES MELLITUS(MMU04930)		48	0.41223195	0.8942551	0.79324895	0.758981	1.0	6985	tags=35%, list=13%, signal=41%
FC EPSILON RI SIGNALING PATHWAY(MMU04664)	FC EPSILON RI SIGNALING PATHWAY(MMU04664)		66	0.33999282	0.8885288	0.69201523	0.7710699	1.0	9212	tags=41%, list=17%, signal=49%
ADIPOCYTOKINE SIGNALING PATHWAY(MMU04920)	ADIPOCYTOKINE SIGNALING PATHWAY(MMU04920)		71	0.35558543	0.882199	0.78902954	0.77640337	1.0	11265	tags=45%, list=21%, signal=57%
HEMATOPOIETIC CELL LINEAGE(MMU04640)	HEMATOPOIETIC CELL LINEAGE(MMU04640)		94	0.3766519	0.87495834	0.51532567	0.7937163	1.0	8876	tags=39%, list=16%, signal=47%
BETA-ALANINE METABOLISM(MMU00410)	BETA-ALANINE METABOLISM(MMU00410)		32	0.34933794	0.86965775	0.69080234	0.7998716	1.0	8278	tags=34%, list=15%, signal=41%
GLYOXYLATE AND DICARBOXYLATE METABOLISM(MMU00630)	GLYOXYLATE AND DICARBOXYLATE METABOLISM(MMU00630)		30	0.3439295	0.8661679	0.8031189	0.79992217	1.0	3664	tags=17%, list=7%, signal=18%
SIGNALING PATHWAYS REGULATING PLURIPOTENCY OF STEM CELLS(MMU04550)	SIGNALING PATHWAYS REGULATING PLURIPOTENCY OF STEM CELLS(MMU04550)		137	0.37961438	0.8652358	0.5824847	0.79679495	1.0	11103	tags=42%, list=20%, signal=53%
GLYCOSPHINGOLIPID BIOSYNTHESIS - LACTO AND NEOLACTO SERIES(MMU00601)	GLYCOSPHINGOLIPID BIOSYNTHESIS - LACTO AND NEOLACTO SERIES(MMU00601)		27	0.41886216	0.85806	0.77165353	0.80318	1.0	5893	tags=22%, list=11%, signal=25%
B CELL RECEPTOR SIGNALING PATHWAY(MMU04662)	B CELL RECEPTOR SIGNALING PATHWAY(MMU04662)		70	0.37229103	0.8551733	0.63671875	0.80317044	1.0	9709	tags=37%, list=18%, signal=45%
GLYCOSYLPHOSPHATIDYLINOSITOL (GPI)-ANCHOR BIOSYNTHESIS(MMU00563)	GLYCOSYLPHOSPHATIDYLINOSITOL (GPI)-ANCHOR BIOSYNTHESIS(MMU00563)		25	0.3421599	0.8444691	0.70384616	0.8166194	1.0	10368	tags=44%, list=19%, signal=54%
ESTROGEN SIGNALING PATHWAY(MMU04915)	ESTROGEN SIGNALING PATHWAY(MMU04915)		133	0.32819474	0.83722967	0.69033533	0.82182956	1.0	9313	tags=35%, list=17%, signal=43%
AGE-RAGE SIGNALING PATHWAY IN DIABETIC COMPLICATIONS(MMU04933)	AGE-RAGE SIGNALING PATHWAY IN DIABETIC COMPLICATIONS(MMU04933)		100	0.34103012	0.81369716	0.68541664	0.85966146	1.0	9587	tags=41%, list=18%, signal=50%
SYNAPTIC VESICLE CYCLE(MMU04721)	SYNAPTIC VESICLE CYCLE(MMU04721)		62	0.30609554	0.80633235	0.9008097	0.8675486	1.0	10888	tags=35%, list=20%, signal=44%
OSTEOCLAST DIFFERENTIATION(MMU04380)	OSTEOCLAST DIFFERENTIATION(MMU04380)		125	0.32694787	0.8032126	0.79761904	0.8700925	1.0	8683	tags=35%, list=16%, signal=42%
SPHINGOLIPID SIGNALING PATHWAY(MMU04071)	SPHINGOLIPID SIGNALING PATHWAY(MMU04071)		122	0.28714082	0.8015288	0.9041096	0.86664164	1.0	9586	tags=33%, list=18%, signal=40%
TH1 AND TH2 CELL DIFFERENTIATION(MMU04658)	TH1 AND TH2 CELL DIFFERENTIATION(MMU04658)		87	0.36002508	0.79251134	0.63385826	0.8784984	1.0	9510	tags=41%, list=17%, signal=50%
MELANOMA(MMU05218)	MELANOMA(MMU05218)		72	0.34141648	0.78925276	0.7875	0.8779666	1.0	9686	tags=35%, list=18%, signal=42%
T CELL RECEPTOR SIGNALING PATHWAY(MMU04660)	T CELL RECEPTOR SIGNALING PATHWAY(MMU04660)		101	0.34244227	0.7724588	0.65050507	0.90127367	1.0	9950	tags=41%, list=18%, signal=50%
COMPLEMENT AND COAGULATION CASCADES(MMU04610)	COMPLEMENT AND COAGULATION CASCADES(MMU04610)		88	0.37227967	0.76551473	0.8979167	0.90521145	1.0	5810	tags=30%, list=11%, signal=33%
SELENOCOMPOUND METABOLISM(MMU00450)	SELENOCOMPOUND METABOLISM(MMU00450)		17	0.36358887	0.74358976	0.8031189	0.9309362	1.0	4130	tags=18%, list=8%, signal=19%
PORPHYRIN AND CHLOROPHYLL METABOLISM(MMU00860)	PORPHYRIN AND CHLOROPHYLL METABOLISM(MMU00860)		41	0.3170894	0.73887837	0.9008097	0.93258035	1.0	10197	tags=24%, list=19%, signal=30%
MUCIN TYPE O-GLYCAN BIOSYNTHESIS(MMU00512)	MUCIN TYPE O-GLYCAN BIOSYNTHESIS(MMU00512)		28	0.35441297	0.7357752	0.6875	0.93020093	1.0	12553	tags=50%, list=23%, signal=65%
STEROID BIOSYNTHESIS(MMU00100)	STEROID BIOSYNTHESIS(MMU00100)		19	0.37993214	0.7108845	0.8043912	0.9499278	1.0	3925	tags=21%, list=7%, signal=23%
BASAL CELL CARCINOMA(MMU05217)	BASAL CELL CARCINOMA(MMU05217)		63	0.30319324	0.7094237	0.90020365	0.94593835	1.0	11089	tags=43%, list=20%, signal=54%
ARGININE AND PROLINE METABOLISM(MMU00330)	ARGININE AND PROLINE METABOLISM(MMU00330)		50	0.3068667	0.7063354	0.9	0.94347674	1.0	7766	tags=26%, list=14%, signal=30%
FANCONI ANEMIA PATHWAY(MMU03460)	FANCONI ANEMIA PATHWAY(MMU03460)		51	0.31130588	0.697366	0.70285714	0.9460955	1.0	10400	tags=37%, list=19%, signal=46%
