# Supplementary material for: The Protective Effect of the Soluble Egg Antigen of Schistosoma japonicum in A Mouse Skin Transplantation Model
Source: Front Immunol. 2022 Jul 14;13:884006. doi: 10.3389/fimmu.2022.884006 (PMC9332893; doi:10.3389/fimmu.2022.884006)
Supplement: Supplementary file 7 [file Table_6.xls]

NAME	GS<br> follow link to MSigDB	GS DETAILS	SIZE	ES	NES	NOM p-val	FDR q-val	FWER p-val	RANK AT MAX	LEADING EDGE
RIBOSOME(MMU03010)	RIBOSOME(MMU03010)	Details ...	134	-0.7815997	-1.4457126	0.0	0.52606976	0.402	7749	tags=79%, list=14%, signal=92%
ASTHMA(MMU05310)	ASTHMA(MMU05310)	Details ...	24	-0.76315165	-1.4097745	0.0	0.80516034	0.77	4512	tags=58%, list=8%, signal=64%
OXIDATIVE PHOSPHORYLATION(MMU00190)	OXIDATIVE PHOSPHORYLATION(MMU00190)	Details ...	132	-0.7117259	-1.4067336	0.0	0.5717715	0.77	6948	tags=68%, list=13%, signal=78%
CYTOSOLIC DNA-SENSING PATHWAY(MMU04623)	CYTOSOLIC DNA-SENSING PATHWAY(MMU04623)	Details ...	61	-0.6598264	-1.4013495	0.0	0.4996842	0.826	7946	tags=48%, list=15%, signal=56%
PARKINSON DISEASE(MMU05012)	PARKINSON DISEASE(MMU05012)	Details ...	142	-0.66552645	-1.3760374	0.0	0.53345555	0.904	7007	tags=61%, list=13%, signal=70%
RIBOSOME BIOGENESIS IN EUKARYOTES(MMU03008)	RIBOSOME BIOGENESIS IN EUKARYOTES(MMU03008)	Details ...	80	-0.6261761	-1.3723757	0.09475806	0.4767485	0.904	8384	tags=50%, list=15%, signal=59%
HUNTINGTON DISEASE(MMU05016)	HUNTINGTON DISEASE(MMU05016)	Details ...	190	-0.5590003	-1.3680308	0.0	0.41946703	0.904	7290	tags=53%, list=13%, signal=61%
ALLOGRAFT REJECTION(MMU05330)	ALLOGRAFT REJECTION(MMU05330)	Details ...	55	-0.69438934	-1.3639076	0.0	0.3858543	0.904	7045	tags=51%, list=13%, signal=58%
FOLATE BIOSYNTHESIS(MMU00790)	FOLATE BIOSYNTHESIS(MMU00790)	Details ...	26	-0.66270965	-1.3572371	0.0	0.40464866	0.904	9640	tags=58%, list=18%, signal=70%
HERPES SIMPLEX INFECTION(MMU05168)	HERPES SIMPLEX INFECTION(MMU05168)	Details ...	206	-0.5545575	-1.3484664	0.0	0.3971879	0.904	8224	tags=44%, list=15%, signal=52%
SNARE INTERACTIONS IN VESICULAR TRANSPORT(MMU04130)	SNARE INTERACTIONS IN VESICULAR TRANSPORT(MMU04130)	Details ...	33	-0.6286262	-1.3466058	0.17892644	0.3748006	0.904	11691	tags=73%, list=21%, signal=93%
PRIMARY BILE ACID BIOSYNTHESIS(MMU00120)	PRIMARY BILE ACID BIOSYNTHESIS(MMU00120)	Details ...	16	-0.79507613	-1.3458179	0.0	0.34765062	0.904	5087	tags=63%, list=9%, signal=69%
NON-ALCOHOLIC FATTY LIVER DISEASE (NAFLD)(MMU04932)	NON-ALCOHOLIC FATTY LIVER DISEASE (NAFLD)(MMU04932)	Details ...	149	-0.603234	-1.3420366	0.0	0.34045792	0.957	7290	tags=55%, list=13%, signal=63%
PROTEIN EXPORT(MMU03060)	PROTEIN EXPORT(MMU03060)	Details ...	28	-0.69395816	-1.337293	0.09881423	0.33391094	0.957	8103	tags=57%, list=15%, signal=67%
TYPE I DIABETES MELLITUS(MMU04940)	TYPE I DIABETES MELLITUS(MMU04940)	Details ...	62	-0.6523715	-1.3368335	0.0	0.3149169	0.957	7045	tags=48%, list=13%, signal=56%
INFLUENZA A(MMU05164)	INFLUENZA A(MMU05164)	Details ...	168	-0.5208578	-1.3366022	0.0	0.29829705	0.957	7153	tags=38%, list=13%, signal=44%
AFRICAN TRYPANOSOMIASIS(MMU05143)	AFRICAN TRYPANOSOMIASIS(MMU05143)	Details ...	33	-0.5938695	-1.331809	0.0	0.2929463	0.957	1149	tags=21%, list=2%, signal=22%
SPLICEOSOME(MMU03040)	SPLICEOSOME(MMU03040)	Details ...	131	-0.66064173	-1.3187051	0.0	0.34977755	1.0	8908	tags=60%, list=16%, signal=72%
RNA POLYMERASE(MMU03020)	RNA POLYMERASE(MMU03020)	Details ...	28	-0.6673857	-1.3053067	0.1733871	0.39181608	1.0	7949	tags=64%, list=15%, signal=75%
EPSTEIN-BARR VIRUS INFECTION(MMU05169)	EPSTEIN-BARR VIRUS INFECTION(MMU05169)	Details ...	220	-0.5437584	-1.2900193	0.0	0.460526	1.0	8672	tags=47%, list=16%, signal=55%
APOPTOSIS - MULTIPLE SPECIES(MMU04215)	APOPTOSIS - MULTIPLE SPECIES(MMU04215)		32	-0.539335	-1.2763913	0.077844314	0.50314516	1.0	9426	tags=50%, list=17%, signal=60%
BASAL TRANSCRIPTION FACTORS(MMU03022)	BASAL TRANSCRIPTION FACTORS(MMU03022)		43	-0.58287364	-1.2733682	0.18145162	0.49357665	1.0	7312	tags=44%, list=13%, signal=51%
GRAFT-VERSUS-HOST DISEASE(MMU05332)	GRAFT-VERSUS-HOST DISEASE(MMU05332)		57	-0.6448569	-1.2714458	0.0	0.48628056	1.0	7323	tags=53%, list=13%, signal=61%
ALZHEIMER DISEASE(MMU05010)	ALZHEIMER DISEASE(MMU05010)		173	-0.55470836	-1.2704378	0.0	0.4716734	1.0	6909	tags=51%, list=13%, signal=59%
ANTIGEN PROCESSING AND PRESENTATION(MMU04612)	ANTIGEN PROCESSING AND PRESENTATION(MMU04612)		83	-0.5855673	-1.2465059	0.0977131	0.5551271	1.0	7045	tags=52%, list=13%, signal=59%
AUTOIMMUNE THYROID DISEASE(MMU05320)	AUTOIMMUNE THYROID DISEASE(MMU05320)		70	-0.5675835	-1.2434809	0.10403397	0.54994446	1.0	7045	tags=39%, list=13%, signal=44%
PROTEASOME(MMU03050)	PROTEASOME(MMU03050)		46	-0.8060167	-1.2394954	0.0	0.5494711	1.0	4730	tags=70%, list=9%, signal=76%
RNA TRANSPORT(MMU03013)	RNA TRANSPORT(MMU03013)		166	-0.5220189	-1.2335447	0.17879418	0.55232924	1.0	8790	tags=42%, list=16%, signal=50%
NOD-LIKE RECEPTOR SIGNALING PATHWAY(MMU04621)	NOD-LIKE RECEPTOR SIGNALING PATHWAY(MMU04621)		167	-0.44689077	-1.2244028	0.089147285	0.575234	1.0	8224	tags=39%, list=15%, signal=46%
PROTEIN PROCESSING IN ENDOPLASMIC RETICULUM(MMU04141)	PROTEIN PROCESSING IN ENDOPLASMIC RETICULUM(MMU04141)		163	-0.47961652	-1.2094601	0.10438413	0.6328792	1.0	10032	tags=48%, list=18%, signal=59%
TRYPTOPHAN METABOLISM(MMU00380)	TRYPTOPHAN METABOLISM(MMU00380)		45	-0.51616615	-1.2039238	0.13188976	0.6437153	1.0	6004	tags=38%, list=11%, signal=42%
PYRIMIDINE METABOLISM(MMU00240)	PYRIMIDINE METABOLISM(MMU00240)		98	-0.50365174	-1.2021648	0.17879418	0.6327845	1.0	8436	tags=49%, list=15%, signal=58%
MEASLES(MMU05162)	MEASLES(MMU05162)		135	-0.45035607	-1.2013385	0.10123967	0.6157672	1.0	8059	tags=39%, list=15%, signal=46%
HUMAN IMMUNODEFICIENCY VIRUS 1 INFECTION(MMU05170)	HUMAN IMMUNODEFICIENCY VIRUS 1 INFECTION(MMU05170)		230	-0.41558617	-1.2009574	0.09832636	0.60063493	1.0	9426	tags=37%, list=17%, signal=45%
VIRAL MYOCARDITIS(MMU05416)	VIRAL MYOCARDITIS(MMU05416)		79	-0.49870053	-1.2003185	0.09710744	0.5867936	1.0	7045	tags=37%, list=13%, signal=42%
AMINOACYL-TRNA BIOSYNTHESIS(MMU00970)	AMINOACYL-TRNA BIOSYNTHESIS(MMU00970)		44	-0.5427176	-1.1987625	0.1814346	0.574722	1.0	12119	tags=66%, list=22%, signal=85%
TNF SIGNALING PATHWAY(MMU04668)	TNF SIGNALING PATHWAY(MMU04668)		110	-0.4655723	-1.1978866	0.09445585	0.56518847	1.0	8224	tags=40%, list=15%, signal=47%
RIG-I-LIKE RECEPTOR SIGNALING PATHWAY(MMU04622)	RIG-I-LIKE RECEPTOR SIGNALING PATHWAY(MMU04622)		68	-0.48284623	-1.1946073	0.30566803	0.5668279	1.0	9842	tags=41%, list=18%, signal=50%
APOPTOSIS(MMU04210)	APOPTOSIS(MMU04210)		136	-0.43544462	-1.1767327	0.20083682	0.63402516	1.0	8705	tags=43%, list=16%, signal=51%
TOXOPLASMOSIS(MMU05145)	TOXOPLASMOSIS(MMU05145)		108	-0.41063616	-1.1711642	0.0	0.640728	1.0	4859	tags=31%, list=9%, signal=33%
UBIQUITIN MEDIATED PROTEOLYSIS(MMU04120)	UBIQUITIN MEDIATED PROTEOLYSIS(MMU04120)		139	-0.37580287	-1.168899	0.0	0.6369869	1.0	9327	tags=42%, list=17%, signal=50%
PERTUSSIS(MMU05133)	PERTUSSIS(MMU05133)		76	-0.4952172	-1.1528978	0.09765625	0.67273515	1.0	7156	tags=38%, list=13%, signal=44%
SYSTEMIC LUPUS ERYTHEMATOSUS(MMU05322)	SYSTEMIC LUPUS ERYTHEMATOSUS(MMU05322)		141	-0.49644813	-1.1497592	0.07878788	0.673349	1.0	4773	tags=28%, list=9%, signal=30%
INFLAMMATORY BOWEL DISEASE (IBD)(MMU05321)	INFLAMMATORY BOWEL DISEASE (IBD)(MMU05321)		59	-0.5127719	-1.1430935	0.19161677	0.6766429	1.0	7153	tags=47%, list=13%, signal=55%
TERPENOID BACKBONE BIOSYNTHESIS(MMU00900)	TERPENOID BACKBONE BIOSYNTHESIS(MMU00900)		22	-0.5770748	-1.1391668	0.31150794	0.6806002	1.0	10377	tags=68%, list=19%, signal=84%
MATURITY ONSET DIABETES OF THE YOUNG(MMU04950)	MATURITY ONSET DIABETES OF THE YOUNG(MMU04950)		27	-0.41042823	-1.13189	0.0	0.69312525	1.0	6246	tags=15%, list=11%, signal=17%
THERMOGENESIS(MMU04714)	THERMOGENESIS(MMU04714)		227	-0.44717386	-1.1240405	0.2392638	0.70331603	1.0	7595	tags=45%, list=14%, signal=52%
CYSTEINE AND METHIONINE METABOLISM(MMU00270)	CYSTEINE AND METHIONINE METABOLISM(MMU00270)		49	-0.51804	-1.1236573	0.38589212	0.69038105	1.0	8025	tags=39%, list=15%, signal=45%
BUTANOATE METABOLISM(MMU00650)	BUTANOATE METABOLISM(MMU00650)		27	-0.61731964	-1.1049075	0.30905512	0.7457397	1.0	8020	tags=48%, list=15%, signal=56%
INTESTINAL IMMUNE NETWORK FOR IGA PRODUCTION(MMU04672)	INTESTINAL IMMUNE NETWORK FOR IGA PRODUCTION(MMU04672)		42	-0.5501296	-1.0947571	0.21308017	0.75880414	1.0	7153	tags=43%, list=13%, signal=49%
AMYOTROPHIC LATERAL SCLEROSIS (ALS)(MMU05014)	AMYOTROPHIC LATERAL SCLEROSIS (ALS)(MMU05014)		52	-0.4004621	-1.0945597	0.20169851	0.74488646	1.0	4550	tags=23%, list=8%, signal=25%
STAPHYLOCOCCUS AUREUS INFECTION(MMU05150)	STAPHYLOCOCCUS AUREUS INFECTION(MMU05150)		55	-0.49043384	-1.092997	0.265625	0.73578525	1.0	4156	tags=35%, list=8%, signal=37%
HEPATITIS C(MMU05160)	HEPATITIS C(MMU05160)		134	-0.4237528	-1.0884941	0.2128514	0.73386335	1.0	8654	tags=35%, list=16%, signal=42%
TOLL-LIKE RECEPTOR SIGNALING PATHWAY(MMU04620)	TOLL-LIKE RECEPTOR SIGNALING PATHWAY(MMU04620)		98	-0.4275903	-1.0744882	0.19161677	0.77434057	1.0	8224	tags=32%, list=15%, signal=37%
NITROGEN METABOLISM(MMU00910)	NITROGEN METABOLISM(MMU00910)		17	-0.46314174	-1.0740738	0.21892393	0.76163924	1.0	2387	tags=29%, list=4%, signal=31%
NF-KAPPA B SIGNALING PATHWAY(MMU04064)	NF-KAPPA B SIGNALING PATHWAY(MMU04064)		102	-0.43549109	-1.0713569	0.30578512	0.76017576	1.0	8590	tags=34%, list=16%, signal=41%
DNA REPLICATION(MMU03030)	DNA REPLICATION(MMU03030)		35	-0.6772723	-1.068286	0.50625	0.7563124	1.0	11686	tags=77%, list=21%, signal=98%
FATTY ACID ELONGATION(MMU00062)	FATTY ACID ELONGATION(MMU00062)		32	-0.5366199	-1.0583194	0.39405942	0.7761249	1.0	7161	tags=47%, list=13%, signal=54%
MRNA SURVEILLANCE PATHWAY(MMU03015)	MRNA SURVEILLANCE PATHWAY(MMU03015)		94	-0.39409408	-1.05401	0.21097046	0.7799112	1.0	10078	tags=35%, list=18%, signal=43%
KAPOSI SARCOMA-ASSOCIATED HERPESVIRUS INFECTION(MMU05167)	KAPOSI SARCOMA-ASSOCIATED HERPESVIRUS INFECTION(MMU05167)		207	-0.3734114	-1.0444086	0.51340204	0.80101115	1.0	8094	tags=35%, list=15%, signal=41%
PEROXISOME(MMU04146)	PEROXISOME(MMU04146)		84	-0.44656622	-1.037568	0.3554217	0.8118351	1.0	7824	tags=42%, list=14%, signal=49%
PROPANOATE METABOLISM(MMU00640)	PROPANOATE METABOLISM(MMU00640)		31	-0.5679245	-1.03571	0.42519686	0.8065569	1.0	7702	tags=52%, list=14%, signal=60%
VALINE, LEUCINE AND ISOLEUCINE DEGRADATION(MMU00280)	VALINE, LEUCINE AND ISOLEUCINE DEGRADATION(MMU00280)		55	-0.53561205	-1.0274776	0.42519686	0.8219439	1.0	7702	tags=45%, list=14%, signal=53%
VIRAL CARCINOGENESIS(MMU05203)	VIRAL CARCINOGENESIS(MMU05203)		221	-0.36557522	-1.0254792	0.38398358	0.8176498	1.0	9437	tags=41%, list=17%, signal=50%
CYTOKINE-CYTOKINE RECEPTOR INTERACTION(MMU04060)	CYTOKINE-CYTOKINE RECEPTOR INTERACTION(MMU04060)		294	-0.4104335	-1.02277	0.3935743	0.81400603	1.0	6142	tags=29%, list=11%, signal=32%
C-TYPE LECTIN RECEPTOR SIGNALING PATHWAY(MMU04625)	C-TYPE LECTIN RECEPTOR SIGNALING PATHWAY(MMU04625)		112	-0.42262033	-1.0129098	0.38923395	0.83232474	1.0	9012	tags=40%, list=17%, signal=48%
MALARIA(MMU05144)	MALARIA(MMU05144)		47	-0.51499873	-1.0073392	0.30478087	0.83651525	1.0	4604	tags=32%, list=8%, signal=35%
JAK-STAT SIGNALING PATHWAY(MMU04630)	JAK-STAT SIGNALING PATHWAY(MMU04630)		165	-0.40605673	-1.0025021	0.41164657	0.8385549	1.0	7274	tags=33%, list=13%, signal=38%
PLATINUM DRUG RESISTANCE(MMU01524)	PLATINUM DRUG RESISTANCE(MMU01524)		77	-0.37350887	-0.9984156	0.3678862	0.8432085	1.0	5669	tags=29%, list=10%, signal=32%
NECROPTOSIS(MMU04217)	NECROPTOSIS(MMU04217)		176	-0.39082804	-0.9981326	0.39321357	0.8325185	1.0	8139	tags=31%, list=15%, signal=37%
LEGIONELLOSIS(MMU05134)	LEGIONELLOSIS(MMU05134)		57	-0.42030525	-0.9980273	0.38522953	0.821483	1.0	8094	tags=42%, list=15%, signal=49%
COLLECTING DUCT ACID SECRETION(MMU04966)	COLLECTING DUCT ACID SECRETION(MMU04966)		27	-0.41470492	-0.99009687	0.45548654	0.82808834	1.0	6948	tags=37%, list=13%, signal=42%
HEPATITIS B(MMU05161)	HEPATITIS B(MMU05161)		143	-0.33897045	-0.987349	0.498	0.8263892	1.0	8662	tags=34%, list=16%, signal=41%
HUMAN T-CELL LEUKEMIA VIRUS 1 INFECTION(MMU05166)	HUMAN T-CELL LEUKEMIA VIRUS 1 INFECTION(MMU05166)		274	-0.37150353	-0.98607403	0.6319149	0.8184684	1.0	7601	tags=34%, list=14%, signal=39%
ALPHA-LINOLENIC ACID METABOLISM(MMU00592)	ALPHA-LINOLENIC ACID METABOLISM(MMU00592)		25	-0.41338336	-0.98120254	0.42566192	0.8249972	1.0	5587	tags=36%, list=10%, signal=40%
NICOTINATE AND NICOTINAMIDE METABOLISM(MMU00760)	NICOTINATE AND NICOTINAMIDE METABOLISM(MMU00760)		35	-0.40178743	-0.97545224	0.59695816	0.8358109	1.0	6004	tags=31%, list=11%, signal=35%
METABOLIC PATHWAYS(MMU01100)	METABOLIC PATHWAYS(MMU01100)		1343	-0.33946434	-0.97472227	0.48514852	0.8277488	1.0	8280	tags=33%, list=15%, signal=38%
RETROGRADE ENDOCANNABINOID SIGNALING(MMU04723)	RETROGRADE ENDOCANNABINOID SIGNALING(MMU04723)		147	-0.3978098	-0.97402805	0.53333336	0.8209726	1.0	5320	tags=31%, list=10%, signal=35%
CELL CYCLE(MMU04110)	CELL CYCLE(MMU04110)		123	-0.42396256	-0.96569043	0.50625	0.8379724	1.0	10639	tags=49%, list=20%, signal=60%
PYRUVATE METABOLISM(MMU00620)	PYRUVATE METABOLISM(MMU00620)		38	-0.39667705	-0.9629945	0.4949495	0.8345865	1.0	7437	tags=37%, list=14%, signal=43%
CARDIAC MUSCLE CONTRACTION(MMU04260)	CARDIAC MUSCLE CONTRACTION(MMU04260)		78	-0.43420964	-0.95969737	0.36311787	0.83305866	1.0	5270	tags=31%, list=10%, signal=34%
PURINE METABOLISM(MMU00230)	PURINE METABOLISM(MMU00230)		176	-0.33008453	-0.9491037	0.47283703	0.85308087	1.0	7980	tags=36%, list=15%, signal=42%
LINOLEIC ACID METABOLISM(MMU00591)	LINOLEIC ACID METABOLISM(MMU00591)		50	-0.4309096	-0.9481135	0.3968254	0.8462804	1.0	4352	tags=20%, list=8%, signal=22%
RHEUMATOID ARTHRITIS(MMU05323)	RHEUMATOID ARTHRITIS(MMU05323)		82	-0.43730724	-0.9448684	0.71252567	0.8429273	1.0	7153	tags=43%, list=13%, signal=49%
TH17 CELL DIFFERENTIATION(MMU04659)	TH17 CELL DIFFERENTIATION(MMU04659)		102	-0.40250528	-0.9444694	0.4297694	0.83513886	1.0	7153	tags=34%, list=13%, signal=39%
FATTY ACID METABOLISM(MMU01212)	FATTY ACID METABOLISM(MMU01212)		52	-0.41760796	-0.9423551	0.4970297	0.8321232	1.0	7702	tags=44%, list=14%, signal=51%
PANTOTHENATE AND COA BIOSYNTHESIS(MMU00770)	PANTOTHENATE AND COA BIOSYNTHESIS(MMU00770)		18	-0.42130443	-0.9327796	0.62601626	0.8544131	1.0	8200	tags=44%, list=15%, signal=52%
DRUG METABOLISM - OTHER ENZYMES(MMU00983)	DRUG METABOLISM - OTHER ENZYMES(MMU00983)		87	-0.41751277	-0.92784715	0.80487806	0.8604095	1.0	6556	tags=32%, list=12%, signal=37%
PROLACTIN SIGNALING PATHWAY(MMU04917)	PROLACTIN SIGNALING PATHWAY(MMU04917)		72	-0.32961747	-0.92713374	0.6984127	0.85166794	1.0	9610	tags=36%, list=18%, signal=44%
TYROSINE METABOLISM(MMU00350)	TYROSINE METABOLISM(MMU00350)		39	-0.40915507	-0.923955	0.60582525	0.85265374	1.0	7954	tags=38%, list=15%, signal=45%
CELL ADHESION MOLECULES (CAMS)(MMU04514)	CELL ADHESION MOLECULES (CAMS)(MMU04514)		160	-0.34661126	-0.91467804	0.5942029	0.86829376	1.0	5243	tags=26%, list=10%, signal=28%
BIOSYNTHESIS OF UNSATURATED FATTY ACIDS(MMU01040)	BIOSYNTHESIS OF UNSATURATED FATTY ACIDS(MMU01040)		28	-0.47922418	-0.9060939	0.4950495	0.8839124	1.0	7161	tags=46%, list=13%, signal=53%
TUBERCULOSIS(MMU05152)	TUBERCULOSIS(MMU05152)		177	-0.35328734	-0.90296125	0.49691993	0.88316774	1.0	10521	tags=44%, list=19%, signal=54%
P53 SIGNALING PATHWAY(MMU04115)	P53 SIGNALING PATHWAY(MMU04115)		71	-0.33623475	-0.89796513	0.5875251	0.8886854	1.0	8984	tags=39%, list=16%, signal=47%
ONE CARBON POOL BY FOLATE(MMU00670)	ONE CARBON POOL BY FOLATE(MMU00670)		19	-0.42489296	-0.88945955	0.60337555	0.9034526	1.0	9193	tags=58%, list=17%, signal=70%
BASE EXCISION REPAIR(MMU03410)	BASE EXCISION REPAIR(MMU03410)		34	-0.39201084	-0.8878162	0.4889336	0.8990125	1.0	8510	tags=44%, list=16%, signal=52%
ALCOHOLISM(MMU05034)	ALCOHOLISM(MMU05034)		196	-0.30683738	-0.8666188	0.7890625	0.93783075	1.0	9033	tags=31%, list=17%, signal=37%
IL-17 SIGNALING PATHWAY(MMU04657)	IL-17 SIGNALING PATHWAY(MMU04657)		91	-0.3895317	-0.86107635	0.582	0.93919647	1.0	8668	tags=43%, list=16%, signal=51%
GLUTATHIONE METABOLISM(MMU00480)	GLUTATHIONE METABOLISM(MMU00480)		64	-0.40833917	-0.85941344	0.6178862	0.9326164	1.0	5740	tags=28%, list=11%, signal=31%
NUCLEOTIDE EXCISION REPAIR(MMU03420)	NUCLEOTIDE EXCISION REPAIR(MMU03420)		43	-0.42260873	-0.8589995	0.78902954	0.9243143	1.0	4671	tags=30%, list=9%, signal=33%
MISMATCH REPAIR(MMU03430)	MISMATCH REPAIR(MMU03430)		22	-0.5299342	-0.85850257	0.6979167	0.9160829	1.0	4889	tags=32%, list=9%, signal=35%
CHAGAS DISEASE (AMERICAN TRYPANOSOMIASIS)(MMU05142)	CHAGAS DISEASE (AMERICAN TRYPANOSOMIASIS)(MMU05142)		101	-0.34143195	-0.8555439	0.7330595	0.91464007	1.0	8094	tags=28%, list=15%, signal=32%
RNA DEGRADATION(MMU03018)	RNA DEGRADATION(MMU03018)		82	-0.31559044	-0.8484889	0.6036217	0.9208469	1.0	6587	tags=26%, list=12%, signal=29%
PHAGOSOME(MMU04145)	PHAGOSOME(MMU04145)		172	-0.342594	-0.8420491	0.6837782	0.9257665	1.0	7885	tags=34%, list=14%, signal=39%
SALMONELLA INFECTION(MMU05132)	SALMONELLA INFECTION(MMU05132)		78	-0.3235541	-0.8357289	0.69818914	0.927736	1.0	3243	tags=17%, list=6%, signal=18%
HUMAN CYTOMEGALOVIRUS INFECTION(MMU05163)	HUMAN CYTOMEGALOVIRUS INFECTION(MMU05163)		247	-0.30515346	-0.8262012	0.76706827	0.93697524	1.0	8094	tags=29%, list=15%, signal=34%
CHEMICAL CARCINOGENESIS(MMU05204)	CHEMICAL CARCINOGENESIS(MMU05204)		94	-0.39539838	-0.81925744	0.609901	0.940179	1.0	7444	tags=28%, list=14%, signal=32%
LEISHMANIASIS(MMU05140)	LEISHMANIASIS(MMU05140)		66	-0.39837545	-0.81525517	0.90219563	0.94146436	1.0	5257	tags=29%, list=10%, signal=32%
CHEMOKINE SIGNALING PATHWAY(MMU04062)	CHEMOKINE SIGNALING PATHWAY(MMU04062)		195	-0.30482984	-0.81522536	0.8033126	0.93327665	1.0	4953	tags=18%, list=9%, signal=20%
FLUID SHEAR STRESS AND ATHEROSCLEROSIS(MMU05418)	FLUID SHEAR STRESS AND ATHEROSCLEROSIS(MMU05418)		142	-0.3256293	-0.8108867	0.828125	0.93480146	1.0	7147	tags=32%, list=13%, signal=37%
HOMOLOGOUS RECOMBINATION(MMU03440)	HOMOLOGOUS RECOMBINATION(MMU03440)		41	-0.3928637	-0.8105601	0.6822811	0.92706174	1.0	5338	tags=24%, list=10%, signal=27%
PHOTOTRANSDUCTION(MMU04744)	PHOTOTRANSDUCTION(MMU04744)		27	-0.37321272	-0.79718375	0.807767	0.94041234	1.0	9003	tags=37%, list=17%, signal=44%
NATURAL KILLER CELL MEDIATED CYTOTOXICITY(MMU04650)	NATURAL KILLER CELL MEDIATED CYTOTOXICITY(MMU04650)		113	-0.35252142	-0.79336286	0.81037927	0.9397766	1.0	2114	tags=15%, list=4%, signal=16%
RENIN-ANGIOTENSIN SYSTEM(MMU04614)	RENIN-ANGIOTENSIN SYSTEM(MMU04614)		35	-0.3400481	-0.7821907	0.9035433	0.953695	1.0	9212	tags=31%, list=17%, signal=38%
TRANSCRIPTIONAL MISREGULATION IN CANCER(MMU05202)	TRANSCRIPTIONAL MISREGULATION IN CANCER(MMU05202)		181	-0.29503596	-0.77664274	0.902	0.9535811	1.0	7683	tags=28%, list=14%, signal=32%
ANTIFOLATE RESISTANCE(MMU01523)	ANTIFOLATE RESISTANCE(MMU01523)		30	-0.3311354	-0.77268285	0.9008097	0.95160025	1.0	8834	tags=43%, list=16%, signal=52%
CITRATE CYCLE (TCA CYCLE)(MMU00020)	CITRATE CYCLE (TCA CYCLE)(MMU00020)		32	-0.40992552	-0.771889	0.6990099	0.9447942	1.0	10126	tags=47%, list=19%, signal=58%
ARACHIDONIC ACID METABOLISM(MMU00590)	ARACHIDONIC ACID METABOLISM(MMU00590)		89	-0.32743147	-0.7491453	0.8082192	0.9746266	1.0	5860	tags=21%, list=11%, signal=24%
STEROID HORMONE BIOSYNTHESIS(MMU00140)	STEROID HORMONE BIOSYNTHESIS(MMU00140)		88	-0.32069904	-0.7196113	0.7103718	1.0	1.0	8116	tags=17%, list=15%, signal=20%
FATTY ACID DEGRADATION(MMU00071)	FATTY ACID DEGRADATION(MMU00071)		50	-0.3092277	-0.70816135	0.9027778	1.0	1.0	7702	tags=30%, list=14%, signal=35%
TGF-BETA SIGNALING PATHWAY(MMU04350)	TGF-BETA SIGNALING PATHWAY(MMU04350)		84	-0.3260061	-0.70294625	0.9077213	0.99857754	1.0	4604	tags=23%, list=8%, signal=25%
GLYCINE, SERINE AND THREONINE METABOLISM(MMU00260)	GLYCINE, SERINE AND THREONINE METABOLISM(MMU00260)		40	-0.3175771	-0.69888973	0.8	0.99535596	1.0	8105	tags=33%, list=15%, signal=38%
METABOLISM OF XENOBIOTICS BY CYTOCHROME P450(MMU00980)	METABOLISM OF XENOBIOTICS BY CYTOCHROME P450(MMU00980)		66	-0.34498185	-0.6926658	0.809901	0.9915761	1.0	7444	tags=32%, list=14%, signal=37%
RETINOL METABOLISM(MMU00830)	RETINOL METABOLISM(MMU00830)		91	-0.3546819	-0.6894589	0.7202381	0.9865371	1.0	7332	tags=22%, list=13%, signal=25%
2-OXOCARBOXYLIC ACID METABOLISM(MMU01210)	2-OXOCARBOXYLIC ACID METABOLISM(MMU01210)		19	-0.32931125	-0.67314714	0.9041096	0.9936154	1.0	12092	tags=58%, list=22%, signal=74%
DRUG METABOLISM - CYTOCHROME P450(MMU00982)	DRUG METABOLISM - CYTOCHROME P450(MMU00982)		68	-0.33107096	-0.6709004	0.9041096	0.98787385	1.0	6439	tags=28%, list=12%, signal=32%
PENTOSE AND GLUCURONATE INTERCONVERSIONS(MMU00040)	PENTOSE AND GLUCURONATE INTERCONVERSIONS(MMU00040)		34	-0.29705334	-0.6686885	0.9029703	0.9806912	1.0	8272	tags=21%, list=15%, signal=24%
PRIMARY IMMUNODEFICIENCY(MMU05340)	PRIMARY IMMUNODEFICIENCY(MMU05340)		35	-0.33033946	-0.581766	0.89662445	0.99729955	1.0	6159	tags=26%, list=11%, signal=29%
